# Supplementary material for: Medication adherence scales in non-communicable diseases: A scoping review of design gaps, constructs and validation processes
Source: PLoS One. 2025 May 14;20(5):e0321423. doi: 10.1371/journal.pone.0321423 (PMC12077792; doi:10.1371/journal.pone.0321423)
Supplement: S2 Dataset — (XLSX) [file pone.0321423.s002.xlsx]

## Sheet: Description of studies
Sl.No.	Author and Year of publication	Country	Country income level (HIC/LMIC/UMIC)*	Single/ Multicentric	Objectives	Development and Validation study/Translational validation/MA assessment/ Both	Type of study#	Research design			*Abbreviations: LMIC (Low- and middle-income countries), HIC (High-income country), MA (Medication Adherence) #Clinical trials: Experiments or observations designed to answer specific questions about interventions; Hospital based: Patients evaluated by their doctors or physicians at the hospitals or clinics during the routine care ; Community based: Patients evaluated by their doctors or physicia…
1	Fadhilah AN et al.,2019	Malaysia	UMIC	Single	To determine medication adherence and the relationship between patient profile and medication adherence among patients with type 2 DM	MA assessment & validation	Hospital based	Cross-sectional survey
2	Al Khazaz H et.al., 2010	Malaysia	UMIC	Single	To translate and examine the psychometric properties of the Malaysian version of the Morisky Medication Adherence Scale (MMAS) among patients with type 2 diabetes.	Validation study	Hospital based	Cross sectional study
3	Al Qerem W et al.,2022	Jordan	LMIC	Single	To validate Arabic-translated questionnaires of BMQ-specific and MARS-5	Validation study	Hospital based	Cross sectional study
4	Alammari G et al.,2021	Saudi Arabia	HIC	Single	To validate a newly translated Arabic version of the Adherence to Refills and Medications Scale (ARMS) among patients with chronic health conditions.	Validation study	Hospital based	Cross sectional study
5	Alhalaiqa F et al.,2014	Jordan	LMIC	Multicentric	To assess the validity and reliability of the Arabic version of the Beliefs About Medication Questionnaire	Validation study	Hospital based	Cross sectional study
6	Alhazzani H et al.,2021	Saudi Arabia	HIC	Single	To validate a newly translated Arabic version of the Self-Efficacy for Appropriate Medication Use Scale (SEAMS) among patients with chronic diseases	Validation study	Hospital based	Cross sectional study
7	Anbazhakan S et al.,2016	India	LMIC	Multicentric	To examine the psychometric properties of eight-item Morisky Medication Adherence Scale (MMAS-8) among diabetics and hypertensives	Validation study	Community based	Cross sectional study
8	Anuradha HV et al.,2022	India	LMIC	Single	To develop and validate a questionnaire for assessing medication adherence in Indian patients	Development	Hospital based	Cross sectional study
9	Arikan H et al., 2018	Turkey	LMIC	Single	To evaluate the reliability and validity of the BMQ Turkish translation in patients with asthma and chronic obstructive pulmonary disease (COPD)	Validation study	Hospital based	Cross sectional study
10	Ashur S T et al., 2015	Malaysia	UMIC	Single	To test the reliability and known-group validity of the Arabic version of the MMAS-8 specifically as a measure for diabetes medication adherence among type 2 diabetes mellitus patients in clinical settings	Validation study	Hospital based	Cross sectional study
11	Axelsson M et al.2016	West Sweden	HIC	Single	To develop and validate an adherence questionnaire in adult individuals with asthma from the general population and second to assess adherence in relation to personality traits and goals with the asthma medication using the developed questionnaire.	MA assessment & development	Community based	Cross sectional study
12	Arnet I et al.,2015	Switzerland	HIC	Single	To translate in German the 8-item Morisky Medication Adherence Scale (MMAS-8D). To validate it against objective and subjective measures of adherence in cardiovascular patients with polypharmacy.	Validation study	Hospital based	Cross sectional study
13	Bailey S et al.,2015	USA	HIC	Single	To develop and evaluate a comprehensive yet brief Measure of Drug Self_x0002_Management (MeDS) for use in research and clinical settings among diverse patient group	Development	Hospital based	Cross sectional study
14	Ayoub D et al., 2019	Lebanon	LMIC	Multicentric	To evaluate factors affecting adherence to oral antidiabetic treatment in the Lebanese population and to develop the Diabetes Medication Adherence Scale (DMAS) based on these factors	Development	Hospital based	Cross sectional study
15	Dehghan M et al.,2015	Iran	LMIC	Multicentric	To validate the Persian version of Treatment Adherence Questionnaire for Patient with Hypertension (P-TAQPH)	Validation study	Hospital based	Cross sectional study
16	Ben A J et al.,2012	Southern Brazil	UMIC	Multicentric	To analyze the reliability and performance of the Portuguese version of questionnaires used to evaluate adherence to hypertensive treatment.	Validation study	Community based	Cross sectional study
17	Bharmal M et al.,2009	USA	HIC	Web based	To psychometrically validate the interactive voice response system (IVRS)-administered abbreviated 9-item TSQM (TSQM-9) in a sample of patients taking hypertensive medications	Validation study	Community based	Cross sectional study
18	Bou Serhal R et al.,2018	Lebanon	LMIC	Multicentric	To validate the new adherence scale and its prediction of hypertension control, compared to MMAS-8, and to assess adherence rates and factors.	MA assessment & development	Hospital based	Cross sectional study
19	Cabral A C et al.,2017	Portugal	HIC	Multicentric	To develop and validate a European Portuguese version of the MMAS-8	validation study	Hospital & communitybased	Cross sectional study
20	Cabral A C et al.,2023	Portugal	HIC	Multicentric	To develop the Medication Adherence Universal Questionnaire (MAUQ) based on the latent variable structure of the MUAH-16	Development	Community based	Cross sectional study
21	Chan A H Y et al.,2021	UK, Netherlands	HIC	Multicentric	This study reports the development and validation of a new self-report measure, the Medication Practical barriers to Adherence Questionnaire (MPRAQ), which assesses practical barriers to medication adherence; 1)To develop a series of questionnaire items that describe practical barriers to adherence to inform the development of a new self_x0002_report measure that specifically identifies practical…	MA assessment & development	Community based	Cross sectional study
22	Chan A H Y et al.,2019	south-west London	HIC	Multicentric	To establish the psychometric properties of a questionnaire measure of patients' adherence to medications to elicit patients' report of medication use in a variety of clinical samples	Development	Community based	Cross sectional study
23	Chatziefstratiou A et al.,2019	Greece	HIC	Single	The purpose of the present study was to translate and validate the Hill-Bone and A-14 scales. In addition, the researchers’ aim was to compare the mean scores of the Morisky Medication Adherence Scale (MMAS), Hill-Bone and A-14 scale between two groups. Finally, to compare the mean scores of items with similar meanings.	Validation study	Hospital based	Cross sectional study
24	Al abboud S A et al.,2016	Malaysia	UMIC	Single	To translate and validate the Malaysian versions of Perceived Diabetes Self-Management Scale (PDSMS), Medication Understanding and Use Self Effcacy Scale (MUSE), and to revalidate 8-Morisky Medication Adherence Scale (MMAS-8) by Partial Credit Rasch Model (Modern Test Theory)	Validation study	Hospital based	Cross sectional study
25	Hacihasanoglu R et al.,2012	Turkey	LMIC	Single	To examine the validity of a 13-item short form of the Medication Adherence Self-Efficacy Scale-Short Form (MASES-SF)	Validation study	Community based	Cross sectional study
26	Chen P F et al.,2020	Taiwan	HIC	Multicentric	(1) translate the MAR-Scale into Chinese and examine its psychometric properties and cultural adaptation among patients with high blood pressure in Taiwan; (2) characterize medication non-adherence issues among these patients using the Chinese version of the Medication Adherence Reasons Scale (ChMAR-Scale)	development	Hospital based and Community based	Cross sectional study
27	Cheong AT et al.,2015	Malaysia	UMIC	Multicentric	The aim of this paper was to determine the validity and reliability of the Malay version of HBTS (HBTS-M) for the Malaysian population	Validation study	Hospital based	Cross sectional study
28	Chung W W et al., 2014	Malaysia	UMIC	Single	To evaluate the psychometric properties, particularly the concurrent validity of the English version of the Malaysian Medication Adherence Scale (MALMAS) among people with type 2 diabetes in Malaysia	Validation study	Hospital based	Cross sectional study
29	Fernandez S et al.,2008	Columbia	UMIC	Single	(1) assessment of the unidimensionality of the MASES; (2) evaluation of internal consistency using classical test theory (CTT) and estimates of item parame_x0002_ters and item information functions using item response theory (IRT); (3) scale refinement; (4) CTT and IRT evaluation of the items on the revised scale; (5) assessment of its criterion validity (predictive and concurrent) with self-repo…	Validation study	Hospital based	RCT
30	Fongwa M N et al.,2015	USA	HIC	Single	The aim of this study was to develop a culturally sensitive measure of facilitators of and barriers to adherence to hypertension treatment regimens for African/Black American (AA) women.	Validation study	Hospital based	Cross sectional study
31	Gallagher B D et al,2015	USA	HIC	Multicentric	To determine the test properties of the MMAS-8 and VAS in identifying antihypertensive medication nonadherence in patients with uncontrolled hypertension, using electronic measurement as the gold standard comparator	Validation study	Hospital based	Cross sectional study
32	Gokdogan F et al.,2017	Turkey	LMIC	Multicentric	The aim of the study was to create a Turkish version of the Adherence to Refills and Medications Scale (ARMS‐7) and to examine its validity and reliability	Validation study	Hospital based	Cross sectional study
33	Asilar R H et al.,2014	Turkey	LMIC	Multicentric	To evaluate the reliability and validity of the Turkish version of the 8-item Morisky medication adherence scale	Validation study	Community based	Cross sectional study
34	Hatah E et al., 2020	Malaysia	UMIC	Multicentric	To develop and validate a medication adherence assessment tool to be used in the Malaysian health care practice	Development	Hospital based and Community based	Cross sectional study
35	Ibrahim L et al.,2020	Lebanon	LMIC	Multicentric	The primary objective of this study was to validate the existing LMAS-14 in the Lebanese adult diabetic population taking oral antidiabetic drugs, assessing its sensitivity, specifcity, positive predictive value (PPV), and negative predictive value (NPV). The secondary objective was to evaluate factors afecting adherence among Lebanese diabetic adults.	Validation study	Community based	Cross sectional study
36	Iranpour A et al.,2022	Iran	LMIC	Single	This study aims to examine the 8-item Morisky Medication Adherence Scale (MMAS-8) psychometric properties among diabetic patients.	Validation study	Hospital based	Cross sectional study
37	Islam M A et al.,2023	Pakistan	LMIC	Single	The aim of this study was to translate and validate the Sindhi version of the General Medication Adherence Scale (GMAS-S) in patients with chronic diseases	Validation study	Hospital based	Cross sectional study
38	Janezic A et al.,2017	Slovenia	HIC	Multicentric	To determine the criterion validity of the MMAS-8 in patients with asthma	Validation study	Community based	Cross sectional study
39	Jank S et al.,2009	Germany	HIC	Single	To develop a questionnaire (‘‘A14’’) for the description of adherence and individual barriers as basis for adherence-enhancing interventions in the clinical and pharmaceutical setting, and to compare it to the validated German MMAS (Morisky Medication Adherence Scale)	Development	Hospital based	Cross sectional study
40	Jimenez K et al.,2016	USA	HIC	Single	To examine the reliability and validity of a Spanish version of the Beliefs about Medicines Questionnaire (BMQ) as a measure to evaluate beliefs about medications and to differentiate adherent from nonadherent patients among low-income Latino patients with diabetes in the United States	Validation study	Community based	Cross sectional study
41	Karademir M et al.,2009	Turkey	LMIC	Multicentric	To assess the validity and reliability of the Turkish version of the Hill–Bone compliance to high blood pressure therapy scale for use in primary care in Turkey	Validation study	Community based	Cross sectional study
42	Karbownik MS et al.,2019	Poland	HIC	Single	To adapt the original BMQ tool to the Polish language (BMQ-PL) and to validate it	Validation study	Hospital based	Cross sectional study
43	Kim M T et al.,1999	USA	HIC	Multicentric	To develop and validate the Hill Bone compliance to High Blood Pressure Therapy Scale	Development	Community based	RCT
44	Kim J H et al.,2014	South Korea	HIC	Multicentric	We examined the psychometric properties of the Korean version of the 8-item Morisky Medication Adherence Scale (MMAS-8) among adults with hypertension.	Validation study	Hospital based	Cross sectional study
45	Kim C J et al.,2016	Korea	HIC	Single	To examine the reliability and validity of the Adherence to Refills and Medications Scale_x0002_Korean (ARMS-K) among Korean adults with type 2 diabetes.	Validation study	Hospital based	Cross sectional survey
46	Savoldelli V K et al.,2012	France	HIC	Single	The aim of this study was to validate a French translation of the structured self-report 8-item Morisky Medication Adher_x0002_ence Scale (MMAS-8) and determine its psychometric properties in patients taking antihypertensive medication	Validation study	Hospital based	Cross sectional study
47	Koschack J et al.,2010	Germany	HIC	Single	To test the acceptability, reliability, and validity of the Hill-Bone Scale and the Morisky-Green Scale.	Validation study	Hospital based	Cross sectional study
48	Kripalani S et al.,2009	Georgia	UMIC	Single	The aim of the study is to design and evaluate a medication adherence scale suitable for use across levels of patient literacy.	Development	Hospital based	Cross sectional study
49	Kristina S A et al.,2019	Indonesia	UMIC	Multicentric	To validate an Indonesian version of the Morisky Green Levine Adherence Scale (MGLS) and to examine its psychometric properties in patients with diabetes.	Validation study	Community based	Cross sectional study
50	Krousel-Wood M et al.,2013	USA	HIC	Single	To develop and evaluate a short self-report tool to predict low pharmacy refill adherence in older patients with uncontrolled hypertension.	Development	Community based	Cross sectional study
52	Lee S et al.,2017	USA	HIC	Single	To examine the psychometric properties of the M-DRAW tool for internal consistency and responsiveness.	Validation study	Community based	Cross sectional study
53	Lee S et al.,2019	USA	HIC	Single	The purpose of this study was to test the psychometric properties of the M-DRAW tool and to examine its applicability and utility at a primary clinic setting in patients with diabetes	Validation study	Community based	Cross sectional study
54	Liberato A C S et al., 2020	Brazil	UMIC	Single	Evaluate the acceptability, ceiling and floor effects, reliability, and known-group validity of the Brazilian version of the Treatment Satisfaction Questionnaire for Medication (TSQM) version 1.4 in patients with hypertension.	Validation study	Hospital based	Cross sectional study
55	Polanska B J et al., 2016	Poland	HIC	Single	To translate and evaluate the psychometric properties of the Polish version of the structured self-report eight-item Morisky Medication Adherence Scale (MMAS-8) among patients with hypertension.	Validation study	Hospital based	Cross sectional study
56	Ladova K et al., 2014	Czech Republic	HIC	Single	To assess the psychometric properties of the Czech version of Medication Adherence Report Scale (MARS-CZ) and its appropriateness for use in long-term statin therapy where goal levels of low-density lipoprotein cholesterol (LDL-c) should be achieved.	Validation study	Hospital based	Cross sectional study
57	Laghousi D et al.,2021	Iran	LMIC	Single	To examine the psychometric properties of the 8-item Morisky Medication Adherence Scale (MMAS-8) among type 2 diabetes.	Validation study	Hospital based	Cross sectional study
58	Lai P SM et al.,2020	Malaysia	UMIC	Single	To cross-culturally adapt and validate the Malay MALMAS (M-MALMAS) among people with type 2 diabetes in Malaysia	Validation study	Hospital based	Cross sectional study
59	Mahmoud M A et al.,2021	Sudan	LMIC	Single	To validate the Arabic version of General Medication Adherence Scale (GMAS) in Sudanese patients with type 2 diabetes mellitus (T2DM)	Validation study	Hospital based	Cross sectional study
60	Maryem A et al.,2023	Morocco	LMIC	Multicentric	To cross-culturally adapt and validate the General Medication Adherence Scale (GMAS) in patients with type-2 diabetes in Morocco	Validation study	Hospital based	Cross sectional study
61	Lee W Y et al.,2013	Korea	HIC	Single	This study examined the psychometric properties of the Korean version of the eight_x0002_item Morisky Medication Adherence Scale (MMAS-8) to measure adherence to diabetes medication in patients with type 2 diabetes mellitus	Validation study	Hospital based	Cross sectional study
62	Liberato A C S et al.,2016	Brazil	UMIC	Single	To psychometrically test the Brazilian version of the Treatment Satisfaction Questionnaire for Medication – TSQM (version 1.4), regarding ceiling and floor effect, practicability, acceptability, reliability and validity.	Validation study	Hospital based	Cross sectional study
63	Mahler C et al.,2010	Germany	HIC	Single	To assess whether the German version of the Medication Adherence Report Scale (MARS-D) is an appropriate instrument for measuring patient adherence	Validation study	Hospital based	Cross sectional study
64	Martinez-Perez P et al.,2021	Spain	HIC	Single	To validate a translated and culturally adapted version of the Morisky Medication Adher_x0002_ence Scale for use in Spanish population, and to examine the psychometric properties of this scale in patients with type 2 diabetes mellitus in Spain	Validation study	Hospital based	Cross sectional study
65	Mayberry L S et al.,2013	USA	HIC	Single	Modified the ARMS to specify adherence to diabetes medicines (ARMS-D), examined its psychometric properties, and compared its predictive validity with HbA1C against the most widely used self-report measure of diabetes medication adherence, the Summary of Diabetes Self-Care Activities medications subscale (SDSCA-MS).	Validation study	Hospital based	Cross sectional study
66	Mehrabi S et al.,2023	Iran	LMIC	Single	To assess the 4-item MMAS reliability among asthma patients and its association with patients’ features	Validation study	Hospital based	Cross sectional study
67	Moharamzad Y et al., 2015	Iran	LMIC	Multicentric	To assess the reliability and validity of the Persian version of the MMAS 8 in Iranian hypertensive patients	Validation study	Hospital based and Community based	Cross sectional study
68	Mikhael E M et al.,2019	Iraq	UMIC	Single	To develop and validate a new tool for assessment of adherence to antidiabetic medications among Iraqi patients with diabetes	Development	Hospital based	Cross sectional study
69	Mora P A et al.,2011	USA	HIC	Multicentric	This study examined the factor structure and longitudinal invariance of the Medication Adherence Report Scale (MARS-A10) in a sample of asthmatic patients	Validation study	Hospital based	Cross sectional study
70	Morisky D E et al., 1986	USA	HIC	Multicentric	This study reviews the psychometric properties and tests the concurrent and predictive validity of a structured four-item self-reported adherence	Development	Hospital based	Cross sectional study
71	Mallah Z et al.,2019	Lebanon	LMIC	Multicentric	To validate the Diabetes Medication Adherence Scale (DMAS-7), determine its concor_x0002_dance with another validated scales and to assess factors affecting medication adherence	Validation study	Hospital based	Cross sectional study
72	Muneswarao J et al.,2020	Malaysia	UMIC	Single	To translate the 10-item TAI questionnaire into the BM language and evaluate its psychometric properties among adult patients with asthma in Malaysia	Validation study	Hospital based	Cross sectional study
73	Nakwafila O et al.,2022	Africa	UMIC	Multicentric	To determine adherence levels to antihypertensive therapy and predictors of adherence to antihypertensive medication in Namibia using ≥80% on the Hill-Bone compliance scale	Validation study	Community based	Cross sectional study
74	Naqvi A A et al.,2018	Pakistan	LMIC	Multicentric	To develop and validate a self-reporting adherence tool termed as General Medication Adherence Scale (GMAS) in Urdu language for measuring adherence toward medication use among Pakistani patients with a chronic disease.	Development	Hospital based	Cross sectional study
75	Naqvi A A et al.,2019	Saudi Arabia	HIC	Multicentric	To validate the General Medication Adherence Scale (GMAS) (English version) in Saudi patients with chronic disease	Validation study	Hospital based	Cross sectional study
76	Naqvi A et al.,2019	Pakistan	LMIC	Multicentric	To translate the General Medication Adherence Scale (GMAS) into English language and validate it in patients suffering from chronic illnesses	Validation study	Hospital based	Cross sectional study
77	Nassar R I et al.2022	Jordan	LMIC	Single	To develop and validate a novel self_x0002_administrable asthma adherence assessment questionnaire for adult patients	Development	Hospital based	Cross sectional study
78	Nguyen T H et al.,2021	Vietnam	LMIC	Single	To translate, adapt, and validate the GMAS in patients with type 2 diabetes, which is one of the leading causes of death in Vietnam	Validation study	Hospital based	Cross sectional study
79	Okello S et al.,2016	Uganda	LMIC	Single	To assess validity, internal consistency and test-retest reliability of the MMAS-8 for measurement of adherence to antihypertensive medication and to explore factors associated with low adherence	Validation study	Hospital based	Cross sectional study
80	Pan J et al., 2020	China	UMIC	Single	To assess the reliability and validity of the Chinese version of the Hill–Bone compliance to high blood pressure therapy scale (HBTS) for use in adults with hypertension in China	Validation study	Hospital based	Cross sectional study
81	Cai Q et al.,2019	China	UMIC	Single	To evaluate the psychometric proper_x0002_ties of the Chinese version of Beliefs about Medicines Questionnaire-specific among asthma patients; and to assess the association between patients’ belief and adherence to inhaled corticosteroid therapy	Validation study	Hospital based	Cross sectional study
82	Chen Y J et al.,2020	China	UMIC	Single	To develop the ARMS-C and test its psychometric properties in hypertensive patients, to assess the level of medication adherence and to identify associated predictors for medication adherence and blood-pressure control among Chinese hypertensive patients	Development	Community based	RCT
83	Deoliveira-Filho A D et al.,2014	Brazil	UMIC	Multicentric	To translate and examine the psychometric properties of the Portuguese version of the structured self-report eight-item Morisky Medication Adherence Scale among patients with hypertension.	Validation study	Community based	Cross sectional study
84	Islam M A et al.,2023	Jordan	LMIC	Single	To validate the Arabic version of the General Medication Adherence Scale in patients with type 2 diabetes in Jordan.	Validation study	Hospital based	Cross sectional study
85	Naqvi A A et al.,2020	Saudi Arabia	HIC	Multicentric	To translate and validate the Arabic version of General Medication Adherence Scale (GMAS) in Saudi patients with chronic diseases	Validation study	Hospital based	Cross sectional study
86	Plaza V et al.,2016	Spain	HIC	Multicentric	To validate and to evaluate the psychometric properties of the proposed 12-item TAI	Development	Hospital based	Cross sectional study
87	Risser J et al.,2007	Georgia	UMIC	Single	To develop a self-efficacy scale for medication adherence in chronic disease management that can be used in patients with a broad range of literacy skills.	Development	Hospital based	Cross sectional study
88	Ranasinghe P et al.,2018	Sri Lanka	LMIC	Single	Study aims at translating and validating the Sinhalese version of the BMQ in patients with diabetes	Validation study	Hospital based	Cross sectional study
89	Saffari M et al., 2015	Iran	LMIC	Multicentric	To convert the original English version of Medica_x0002_tion Adherence Self-efficacy Scale (MASES) into a Persian version for clinical application in hypertensive patients	Validation study	Community based	Cross sectional study
90	Sakthong P et al., 2009	Thailand	UMIC	Single	To examine the validity, including convergent known-groups and construct validity, and reliability, including internalconsistency and test-retest reliability, of the MMASin Thaipatients with type2 diabetes.	Validation study	Hospital based	Cross sectional study
91	Shakya R et al.,2022	Nepal	LMIC	Multicentric	To translate, culturally adapt and validate the English original version of the HBCTS into Nepalese language to measure treatment adherence of Nepalese hypertensive patients.	Validation study	Community based	Cross sectional study
92	Shi Z et al.,2021	China	UMIC	Multicentric	To revise the General Adherence Scale in Chinese (GAS-C) and select middle aged and elderly Chinese patients with T2D as the research objects to evaluate the GAS-C’s reliability and validity	Validation study	Hospital based	Cross sectional study
93	Shima R et al., 2015	Malaysia	UMIC	Multicentric	To assess the reliability and validity of a modified Malaysian version of the Medication Adherence Reasons Scale (MAR-Scale)	Validation study	Community based	Cross sectional study
94	Shrestha R et al.,2021	Nepal	LMIC	Multicentric	To translate, culturally adapt, and validate the English version of GMAS into the Nepalese language to measure medication adherence among chronic illness patients	Validation study	Hospital based and community based	Cross sectional study
95	Song Y et al., 2011	USA	HIC	Single	To assess the validity and reliability of the Korean version of Hill-Bone Medication Adherence scale (HBMA-K)	Validation study	Community based	Cross sectional study
96	Shin D S et al.,2013	South Korea	HIC	Multicentric	To examine the psychometric properties of a structured self-reported 8-item Korean-version Morisky Medication Adherence Scale (MMAS-K) among rural older adults with hypertension.	Validation study	Community based	Cross sectional study
97	Svarstad B L et al.,1999	USA	HIC	Single	To test the validity of the Brief Medication Questionnaire (BMQ), a new self-report tool for screening adherence and barriers to adherence.	Validation study	Community based	Cross sectional study
98	Tan C S et al.,2018	Malaysia	UMIC	Multicentric	To produce a translated version in Malay language of Beliefs about Medicines Questionnaire (BMQ) that was “conceptually equivalent” to the original English version for use in local clinical practice and research	Validation study	Community based	Cross sectional study
99	Tandon S et al.,2015	Africa	UMIC	Single	To validate the use of an adherence tool: a translated 8-item Morisky Medication Adherence Scale (MMAS-8) for Type 2 diabetes and assess association between levels of adherence and psychometric properties.	Validation study	Hospital based	Cross sectional study
100	Tangiral N C et al.,2020	USA	HIC	Multicentric	To assess validity of the Medication Adherence Rating Scale for Adherence to Inhaled Corticosteroids among Older Adults with Asthma or Chronic Obstructive Pulmonary Disease	Validation study	Hospital based	Cross sectional study
101	Toelle B G et al.,2020	Australia	HIC	Multicentric	This study reports on the validation of an Inhaler Adherence Questionnaire (IAQ)	Validation study	Hospital based	Cross sectional study
102	Tommelein E et al.,2014	Belgium	HIC	Multicentric	To assess the accuracy of a self-report measure of adherence (Medication Adherence Report Scale [MARS-5]) for identifying nonadherent users of inhalation medication among patients with chronic obstructive pulmonary disease (COPD), compared with medication refill adherence (MRA) as reference	Validation study	Community based	Cross sectional study
103	Uchmanowicz I et al.,2016	Poland	HIC	Single	To adapt and to test the reliability of the Polish version of Hill-Bone Compliance to High Blood Pressure Therapy Scale.	Validation study	Hospital based	Cross sectional study
104	Ueno H et al.,2018	Japan	HIC	Single	Tested the reliability and validity of a modified 12-item Medication Adherence Scale.	Development	Hospital based	Cross sectional study
105	Unni E J et al.,2014	USA	HIC	Single	The objectives were to revise the original Medication Adherence Reasons Scale (MAR-Scale) based on expert opinion and cognitive interviewing, and establish the psychometric properties of the revised scale	Validation study	Hospital based	Cross sectional study
106	Llorca C V et al.,2020	Spain	HIC	Multicentric	To validate self-reported adherence and assess the variables associated with both over_x0002_estimation and underestimation of good adherence when using this method.	Validation study	Community based	Cross sectional study
107	Unni E J et al.,2009	USA	HIC	Single	The objective of this study was to develop a new scale to measure self-reported nonadherence and to compare it with the existing Morisky scale.	Development	Community based	Cross sectional study
108	Van de Steeg N et al.,2009	Germany	HIC	Single	To validate two established questionnaires [Morisky and Medication Adherence Report Scale (MARS-5)] for the measurement of medical adherence of patients treated with antihypertensive drugs in primary care in Germany	Validation study	Community based	Cross sectional study
109	Wang Y et al.,2012	Singapore	HIC	Multicentric	To validate a modified 4-item Morisky–Green–Levine Medication Adherence Scale in patients with Type 2 diabetes in Singapore.	Validation study	Community based	Cross sectional study
110	Weinman J et al.,2019	UK	HIC	Multicentric	Aims of this pilot study were to:use the screener in a clinical setting to ascertain the range and extent of the problems which patients experience; assess the relation between ratings on the screener and scores on established measures of medication adherence and beliefs; assess the sensitivity and specificity of the screener against a standardized adherence self-report measure	Development	Community based	Cross sectional study
111	Wang Y H et al.,2023	Taiwan	HIC	Single	Aim was the Development of a New Instrument for Assessing Inhaled Medication Adherence Among Patients with Chronic Obstructive Pulmonary Disease (COPD) Using Theory of Planned Behavior	Development	Hospital based	Cross sectional study
112	Wang Y et al.,2021	China	UMIC	Multicentric	To translate the English version of general medication adherence scale (GMAS) into a Chinese version and test its reliability and validity in Chinese patients with chronic diseases.	Validation study	Hospital based and community based	Cross sectional study
113	Wells J et al., 2023	UK	HIC	Single	To evaluate the psychometric properties of the previously validated SPUR-27 model, a multi-factorial model of medication adherence	Validation study	Hospital based	Cross sectional study
114	Wells J S et al.,2022	UK	HIC	Single	To explore the relationships between SPUR and socio-clinical factors associated with MA	Validation study	Hospital based	Cross sectional study
115	Wu J et al.,2020	China	UMIC	Single	The purpose of our study was to evaluate the psychomet_x0002_ric properties of the Chinese version of SEAMS in elderly patients with T2DM	Validation study	Hospital based	Cross sectional study
116	Zongo A et al.,2015	Canada	HIC	Single	To assess and compare the sen_x0002_sitivity and specificity of 3 different types of self-reported antidiabetes drug-adherence measures in predicting control of glycated hemoglobin (A1C) levels in patients with type 2 diabetes	Validation study	Community based	Cross sectional study
117	Zongo A et al.,2016	Canada	HIC	Single	To assess the internal consistency and factorial validity of the adapted French 8-item Morisky Medication Adherence Scale in assessing adherence to noninsulin antidiabetic drug treatment.	Validation study	Community based	Cross sectional study
118	Chung W W et al.,2015	Malaysia	UMIC	Single	To evaluate and substantiate the psychometric properties of the English version of MALMAS, particularly its concurrent validity among people with type 2 diabetes in Malaysia	Development	Hospital based	Cross sectional study
119	Dehghan M et al.,2014	Iran	LMIC	Single	To assess the reliability and validity of the Hill-Bone’s scale of “Compliance to High Blood Pressure Therapy”	Validation study	Hospital based	Cross sectional study
120	Lomper K et al.,2018	Poland	HIC	Single	To develop a Polish version of the ARMS (ARMS-P), an instrument that identifies levels of adherence in the hypertensive population, and evaluate its psychometric properties	Validation study	Hospital based	Cross sectional study
121	Ma C et al.,2011	China	UMIC	Multicentric	The development and psychometric testing of the Treatment Adherence Questionnaire for Patients with Hypertension (TAQPH)	Development	Hospital based	Cross sectional study
122	Mathias S D et al.,2001	USA	HIC	Single	To assess the reliability and validity of the PSAM questionnaire in a moderate asthmatic population	Development	Hospital based	Cross sectional study
123	Mostafavi F et al.,2016	Iran	LMIC	Multicentric	To develop and study the beliefs about medicines questionnaire (BMQ) in patients with hypertension	Validation study	Community based	Cross sectional study
124	Wetzels G et al.,2006	Netherlands	HIC	Multicentric	To help identify patients with poor adherence and and to identify potential reasons that impede or facilitate adherence	Development	Community based	RCT
125	Ogedegbe G et al.,2003	USA	HIC	Single	To develop and evaluate a medication adherence self-efficacy scale among hyperten_x0002_sive African Americans followed in an urban primary care setting	Development	Community based	Cross sectional study
126	Prado J C et al.,2007	Brazil	UMIC	Single	To determine the sensitivity, specificity and predictive value of four indirect methods to measure adherence to medications in patients with HBP at a primary care centre.	Validation study	Community based	Cross sectional study
127	Tordera M P et al.,2009	Spain	HIC	Single	To translate and validate the HBM questionnaire and the BMQ for use in Spanish patients with asthma,to study the relationships between the subscales in the 2 questionnaires (concurrent validity), and to analyze associations between the questionnaires and sociodemographic characteristics, clinical severity, and emotional state (anxiety and depression)	Validation study	Community based	Cross sectional study
128	Ruiz M A et al.,2008	Spain	HIC	Multicentric	To develop and validate a multidimensional generic questionnaire measuring satisfaction with treatment with medicines	Development	Hospital based	Cross sectional study
129	Hahn S R et al.,2008	USA	HIC	Web based	The development and initial validation of the ASK-20 survey, created to identify actionable risk factors for medication nonadherence and to improve communication about adherence	Development	Community based	Cross sectional study
130	Matza L S et al.,2008	USA	HIC	Single	To examin the psychometric properties of the ASK-20 questionnaire, which was developed to assess barriers to medication adherence	Validation study	Hospital based	Cross sectional study
131	Matza L S et al.,2009	USA	HIC	Single	To derive and validate a shorter version of the ASK-20 scale	Validation study	Hospital based	Cross sectional study
132	Atkinson M J et al.,2004	USA	HIC	Single	To develop and psychometrically evaluate a general measure of patients' satisfaction with medication, the Treatment Satisfaction Questionnaire for Medication (TSQM)	Development	Community based	Cross sectional study
133	Atkinson M J et al.,2005	USA	HIC	Multicentric	To evaluate the construct validity of the Treatment Satisfaction Questionnaire for Medication (TSQM v. II) using structural equation modeling (SEM); and 2) to assess its concurrent validity using medication adherence criteria.	development	Community based	Cross sectional study
134	Cohen J L et al.,2009	USA	HIC	Multicentric	To assess the performance of the Medication Adherence Report Scale for Asthma (MARS-A), a 10-item, self-reported measure of adherence with ICS	Validation study	Hospital based	Cross sectional study
135	George J et al.,2005	Australia	HIC	Single	To develop and validate a questionnaire to screen for potential nonadherence in patients with chronic ailments	Development	Community based	Cross sectional study
136	Horne R et al.,1999	UK	HIC	Multicentric	The development of a questionnaire-based method for assessing beliefs about Specific and General medication, the Beliefs about Medicines Questionnaire and presents a preliminary evaluation of its psychometric properties	Development	Hospital based	Cross sectional study
137	Wallston K A et al.,2007	USA	HIC	Multicentric	To examine correlations between the PDSMS and selected demographic and background characteristics.	Development	Hospital based	Cross sectional study
138	Buszko K et al., 2016	Poland	HIC	Single	To create and validate a simple instrument used to assess patients’ adherence to recommended medications	Validation study	Hospital based	Cross sectional study
139	Munoz Cobos F et al.,2024	Spain	HIC	Multicentric	validation questionnaire that assesses beliefs about inhaled treatments in patients with chronic obstructive pulmonary disease (COPD), as knowing patients’ beliefs could help to improve medication adherence and health outcomes.	Validation study	Community based	Cross sectional study
140	Soares S M et al.,2024	Spain	HIC	Multicentric	To translate and evaluate the psychometric properties of the Brazilian_x0002_Portuguese version of the SMAQ therapeutic adherence scale for patients with arterial hypertension.	Validation study	Hospital based	cross-sectional cohort study

## Sheet: Study characteristics
Sl.No.	Author and Year of publication	Participants	MA assessment scale	Definition on medication adherence	Cut off score for Adherence	Medication	Disease evaluated	Sample size	Age (M,SD)	Gender	Percentage of non-adherence	Factors associated/related with non adherence	Other factors	Barriers and facilitators to medication adherence identified	Limitations or gaps identified	Potential items	Abbreviations: MA (Medication Adherence), M:Mean, SD: Standard Deviation
1	Fadhilah AN et al.,2019	Patients with DM who were recruited from the outpatient clinic	Medication Compliance Questionnaire (MCQ)	Nil	Total score ≥ 27 considered as adherence	Insulin and OR OHA	DM	232	56.7 ± 13.4	F:53.4%	0.448	Male, Malay, Single, Low glycemic control	Nil	Cultural belief that Malay patients hold towards traditional Malay medicine	Limitations: Study sample included participants from a single public hospital in an urban area of West Coast Malaysia. Thus, the generalisability of the study findings may be limited to those patients who are similar to those in the current study. Second, self-reported assessments were used in this study, which may result in data from the participants being over-reported or under-reported.
2	Al Khazaz H et.al., 2010	Type 2 diabetes outpatients	MMAS-8	Nil	Nil	Anti-diabetes medications	DM	223	60.56 ± 9.16	M:46.3% F:53.7%	Low adherence = 38.2%	Male, Malay,Secondary education, Unemployed	Nil	Nil	1. Sensitivity analysis using objective criteria or a gold standard test is needed to precisely answer this question which was not done. 2. The data of this validation study was collected from one sitting and only from patients with diabetes type 2 and this might affect the ability to generalize the scale for other diseases.
3	Al Qerem W et al.,2022	Patients diagnosed with one or more chronic diseases and take prescribed medications for at least one year and aged 20 years or older	Medication Adherence Report Scale (MARS-5) and Beliefs about Medication Questionnaire-specific (BMQ-specific)	Nil	MARS-5 Score≥20 considered as adherence	Not reported	Chronic diseases	485	57.1 ± 12.8	M:50.7% F:49.3%	Not reported	Nil	Nil	Nil	The present study is based on self-reported practices and beliefs which was not evaluated inde_x0002_pendently and might be subject to recall and social desirability biases. Furthermore, other health instrument validation techniques like concurrent validity and predictive validity were not applied in the current study due to the present study methodology.
4	Alammari G et al.,2021	Arabic speaking adult patients aged ≥ 18 years with chronic health conditions who regularly visit the primary care clinics at KKUH every six months, and have active electronic medical records	Adherence to Refills and Medications Scale (ARMS)	Nil	Score of <16 considered as adherence	Not reported	Chronic diseases	264	Not reported	M:69.9% F:30.1%	0.6386	Nil	Nil	Nil	1. Patient recruitment was planned to end by March 2020, however, the COVID-19 pandemic has resulted in many appointments being postponed. 2. This is a single center study that explored the validity of a newly Arabic translated version of ARMS among patients with chronic health conditions. Therefore, the generalizability of its findings might be limited. 3. Since we included every 10th patient th…
5	Alhalaiqa F et al.,2014	Chronic disease patient aged 18 years or above, who was taking regular medications, able to read and write Arabic, had no obvious cognitive deficit, and had follow-up appointments at an outpatient clinic	Beliefs about Medication Questionnaire-specific (BMQ-specific)	Nil	Not reported	Not reported	Chronic diseases	605	55.9 ± 12.5	M:53% F:47%	Not reported	Nil	Overprescribing by HCP, Intrinsically harmful, Sensitivity to Adverse effects	Nil	1. Participants in this study were varied in their demographic characteristics and disease, which limit the generalizability of the findings. 2. It should be recognized that the people in Middle East countries have hundreds of different dialects. 3. Most dialects are usually understood among all Arabs, with the exception speakers of the Franco-Arabic dialect of Tunisia, Algeria, and Morocco; ther…
6	Alhazzani H et al.,2021	Adult patients (e.g., ≥18 years) with chronic diseases, such as diabetes, hypertension, dyslipidemia, asthma, chronic obstructive pulmonary disease, and cardiovascular disease	Self-Efficacy for Appropriate Medication Use Scale/ Self-efficacy for Appropriate Medication Adherence Scale (SEAMS)	Nil	Not reported	Not reported	Chronic diseases	264	Not reported	M:69.9% F:30.1%	Not reported	Nil	Nil	Nil	1.The majority of patients in the study had adequate health literacy, contrary to the original study that evaluated the psychometric properties of the scale among low-literacy patients . Therefore, the comprehensibility of the translated scale needs to be assessed further among patients with low-literacy levels. 2.Health literacy was assessed using the single item literacy screener (SILS). Though…
7	Anbazhakan S et al.,2016	Patients aging 18 years and above with a confirmed diagnosis of hypertension and diabetes, using antihypertensive and antidiabetic medications for the last six months	MMAS-8	Nil	Not reported	Antihypertensive and antidiabetic medications	DM, Hypertension	180	59.09 ± 10.97	M:42.2% F:57.8%	0.594	Nil	Nil	Differences in the level of awareness among study participants, cultural dissimilarities and patients claiming more adherence than actual	Nil
8	Anuradha HV et al.,2022	Type 2 diabetic patients who were on antidiabetic medications for a minimum duration of six months with or without co-morbidities	Medication Adherence Questionnaire for DM	Nil	Not reported	Antidiabetic medications	DM	30	51.4 ± 10.5	M:40% F:60%	Not reported	Nil	Nil	Nil	Inability to assess the predictive validity of the items as it requires a larger sample size. This tool could further be tested in other chronic illnesses such as hypertension, bronchial asthma, thyroid disorders to assess patient adherence.
9	Arikan H et al., 2018	Patients with asthma or COPD and receiving long-term medication	Beliefs about Medication Questionnaire-specific (BMQ-specific)	Nil	Not reported	Not reported	Asthma, COPD	100	62.5±13.5	Not reported	Not reported	Not reported	Not reported	Not reported	Nil
10	Ashur S T et al., 2015	Libyan, aged 18 years and above, having type 2 diabetes mellitus for at least 1 year, being on diabetes medications rather than diet control alone, able to read and write in Arabic, having no visual or cognitive impairment that interfered with the ability to independently complete the questionnaire, and willing to participate in the study	MMAS-8	Nil	Not reported	Antidiabetic medications	DM	125	52.7 ± 8.6	M:31.1% F:68.9%	Not reported	Not reported	Not reported	Not reported	The small sample size used in this pilot study might have influenced the results. The non-probability sampling might impose limitations on the generalizability of the findings, recall bias and over-reporting of medication adherence, the interpretation of the study findings should consider that this study validated the Arabic version of the MMAS-8 as a self-administered tool rather than as an inte…
11	Axelsson M et al.2016	Adult respondents with physician diagnosed asthma using asthma medications were selected from the population-based West Sweden Asthma Study	Medication Adherence Questionnaire for Asthma	Nil	Not reported	Asthma medications	Asthma	700 Phase 1:300 Phase 2:200 Phase 3:200	Not reported	Not reported	Not reported	Nil	Nil	Personality traits : Neuroticism, Extraversion,Openness to experience, Agreeableness, Conscientiousness, Adherence Medication routines, Self-adjusting the medication, Medication concern	As adherence to medication treatment tends to fluctuate over time, it may be a possible limita_x0002_tion that the current study did not provide data on the duration of the medication treatment. The removal of the items could also be regarded as a limitation because it may affect both the respondents’ reporting on their beliefs and the distribution of their positions.For future studies, it would …
12	Arnat I et al.,2015	Patients older than 18 years with ongoing prescriptions for Aspirin and/or Clopidogrel	MMAS-8	Nil	High adgerence:8, Medium adherence: (6–<8)	Aspirin and/or Clopidogrel	Cardiovascular disease	70	65.7 ± 9.9	M:68.6% F:31.4%	Low adherence = 5.7%	Nil	Nil	Nil	1. The sample could be prone to selection bias. Motivated patients might have been more likely to accept participation and thereby be more adherent than the general population of outpatients with antiplatet therapy. The sample could be prone to social-desirability response bias, that is, patients tending to present themselves in the most favourable manner. This is suggested by the overrepresentat…
13	Bailey S et al.,2015	Chart diagnoses of diabetes and hypertension; were prescribed at least three medications according to their medical record; were aged 18 years or older; were English-speaking;	Measure of Drug Self_x0002_Management (MeDS)	Nil	Not reported	Not reported	Diabetes and hypertension	193	Not reported	M: 39.9% F:60.1%	Not reported	Nil	Nil	Nil	First, it was conducted at one site among English-speaking, predominantly African American and White patients, which may limit its generalizability. As the MeDS tool relies upon patient self_x0002_report, it is possible that results are not reflective of actual medication use due to social desirability bias or patient mis_x0002_interpretation of items; this, however, is true for all self-report m…
14	Ayoub D et al., 2019	Patients above 18 years of age, who had T2DM, based on documentation in their medical file, only if they had been taking at least one oral antidiabetic drug for at least 3 months	Diabetes Medication Adherence Scale (DMAS)	Nil	cut-off point of ‘7’ was chosen for labelling non-adherents	Antidiabetic medication	DM	500	59.16 ± 10.7	M: 40.2% F: 59.8%	0.662	Longer duration of disease, Lack of follow-up to dierecommendations, Frequency of doctor visits,Increased frequency of OHA, low adherence with those taking sulfonylureas, Understanding of the treatment regimen by the patient, Skipping/doubling the dose in case of hypo/hyperglycaemia, Stopping medication if there is no medical insurance or enough money, Following physician instructions,	Nil	Barriers: Long working hours, Fasting, Financial status, Belief system, Fear of ADR, Forgetting medication if travelling or doing daily activity, Duration of diabetes,Uncontrolled diabetes, Frequency of HbA1c measurement, Facilitators: Educated about the disease has good adherence, Following healthcare provider instructions	1)The use of self-reports to evaluate adherence to treatment. Self-reports tend to over_x0002_estimate adherence due to recall biases and social desirabil_x0002_ity, when compared to other methods. 2)Since data were collected at scheduled clinic appointments and knowing that following scheduled appointments reflects better adherence, patients who participated in the study may have been relatively…
15	Dehghan M et al.,2015	Hypertensive patients, older than 18 years who were taking at least one antihypertensive medication	Treatment Adherence Questionnaire for Patient with Hypertension (TAQPH)	Nil	Not reported	Antihypertensive medications	Hypertension	330	55.7 ± 8.9	M: 64.7% F: 35.3%	Not reported	Nil	Nil	Nil	As we only used hospitalized patients, this may limit generalization of our results. In addition, we used the English translation of Chinese version. They did not explain about forward/backward translation procedure. Hence, if the English translation of the scale has not established in a standard approach, this may affect our results.
16	Ben A J et al.,2012	Hypertensive people enrolled at least six months in the program to assist hypertensive and diabetic indi_x0002_viduals (Hiperdia), in basic health units of the city of Porto Alegre	Morisky-Green test (MGT)/MMAS 4 and the Beliefs about Medication Questionnaire- specific (BMQ- specific)	Nil	Not reported	Antihypertensive medications	Hypertension	206	66.6 ± 13.2	M: 35.4% F: 64.6%	Not reported	Nil	Nil	Nil	The lack of an appropriate gold standard and the multiple determinants of adherence complicate the analysis of results. We could not evaluate the acquisition of medications for all patients, since half of patients utilized medication not available in our pharmacy. Due to this limitation we evaluated less patients using gold standards 2 and 3, which may have influenced the results. Another limitat…
17	Bharmal M et al.,2009	Online population of patients, reporting to be hypertensive, identified by Synovate Healthcare. Synovate has recruited a large number of U.S. subjects to participate in surveys of different healthcare related topics. These subjects, considered healthcare panelists, must consent and be 18 years of age or older to participate	Treatment Satisfaction Questionnaire for Medication (TSQM 9)	Nil	Not reported	Antihypertensive medications	Hypertension	396	55.1 ± 11.4	M: 50 % F: 50 %	Not reported	Nil	Nil	Nil	1) It was conducted in a homogenous sample of patients using hyper_x0002_tensive medications. Since the TSQM is a generic measure of patients' satisfaction with their medication, validation in a more heterogeneous representative sample, containing, for example, patients with different chronic medical conditions would have improved the robustness of results. 2) The use of a 7- item modified Morisk…
18	Bou Serhal R et al.,2018	Patients included were Lebanese, aged 18 years and above, with primary hypertension diagnosed at least six months ago, treated with antihypertensives for at least the past six weeks, and having signed the informed consent	Lebanese Medication Adherence Scale (LMAS)	Nil	cut-of value of 38	Antihypertensive medications	Hypertension	405	65	M: 47.8% F: 52.2%	0.176	Longer disease duration, higher number of comorbidities, higher stress level, Smoking	Nil	Nil	A potential selection bias could be due to the recruitment done in cardiology outpatient clinics of three hospitals in Beirut. An overrepresentation of the Lebanese residing in Beirut and Mount Lebanon was also noted. A potential information bias could be due to the employment of subjective methods to measure adherence, but objective ones are expensive and are not available in Lebanon. Social des…
19	Cabral A C et al.,2017	18 years of age and were taking atleast one antihypertensive drug	MMAS-8	Nil	cut-off of adherence (score >6)	Antihypertensive medications	Hypertension	472	68.2±10.6	M: 48.5% F: 51.5 %	0.28	Nil	Nil	Nil	The selection of a sample of hypertensive patients may be a limitation of this study, preventing generalization to other conditions.
20	Cabral A C et al.,2023	Patients aged over 18 years and taking at least one antihypertensive medicine was recruited from 3 community pharmacies in central Portugal	Medication Adherence Universal Questionnaire (MAUQ)	Nil	Not reported	Not reported	Chronic diseases	300	68.6±9.9	M: 46.3 % F: 53.7 %	Not reported	Nil	Nil	Nil	The MAUQ was developed in the European Portuguese language, and its psychometric properties should be confirmed in other languages or language variations. To ensure a robust validation process, the sample included to validate the instrument consisted of a population of hypertensive patients. Further analyses of the performance of the MAUQ in other conditions must be performed to ensure the univer…
21	Chan A H Y et al.,2021	Face validity: patients with type 1 (T1D) and type 2 (T2D) diabetes recruited from a local patient support group for diabetes in Harringay, London; Validity and reliability : samples from general populations: an Amazon mechanical Turk (mTurk) sample and a consumer panel from the Netherlands (COPA) sample (aged at least 18 years old, and currently taking and self-managing their own medicines)	Medication Practical barriers to Adherence Questionnaire (MPRAQ)	Nil	Not reported	Not reported	Chronic diseases	Face validity: 15, mTurk:184, COPA: 334	Face validity: 64 ± 12 mTurk: 31.1 ± 8.3	Face validity: M: 54 % F: 46% COPA: M:52.7% F: 47.3%	Not reported	Nil	Nil	Nil	A limitation of our face validity testing was that it was conducted with a small sample of patients from the same diabetes support group, all with the same chronic condition and only in English. Individuals who attend support groups may be more motivated and engaged with their health, and thus may not represent the general public on medication. Testing would have been strengthened if this had bee…
22	Chan A H Y et al.,2019	Patients were 18 years and over and had hypertension as a primary diagnosis, The Asthma group comprised 100 participants recruited consecutively from attendees at asthma clinics in two general practitioner surgeries in Sussex and The Diabetes group was recruited as part of a wider study at three teaching hospitals and nine non-teaching hospitals, consisted of patients treated with oral antihypogl…	Medication Adherence Report Scale (MARS-5)	Nil	Not reported	Not reported	Hypertension, Diabetes, Asthma	Hypertension (A,B)= 228 (50,178), Diabetes=100, Asthma=100	Asthma= 49.1 ± 18.1 Diabetes= 58.2 ± 15.9 Hypertension A = 62.3 ± 13.4, Hypertension B= 53.6 ±14.6	Asthma; M: 39% F: 61 % Diabetes; M: 68 % F: 32 % Hypertension A;M: 62% F:38% Hypertension B; M: 52% F:48%	Not reported	Nil	Nil	Nil	The evaluation of MARS-5 was hampered by the lack of an opportunity to examine both test-retest reliability and the two indicators of validity in all of the illness groups sampled. Additional research is required to assess these psychometric properties in a broader range of clinical settings. A further limitation was the use of convenience, rather than random, sampling, which may have produced re…
23	Chatziefstratiou A et al.,2019	Hypertensive participants by random sampling from those who visited the clinical hypertension unit, at least 18 years of age, of Greek nationality, with knowledge of the Greek language, were able to communicate verbally, and had used antihypertensive medication for at least 1 year	Hill Bone Compliance scale, A 14 scale	Nil	A 14 scale: A score between 50 and 56 is 90% adherent	Antihypertensive medications	Hypertension	68	Not reported	Not reported	Not reported	Nil	Nil	Nil	Nil
24	Al abboud S A et al.,2016	Adult diabetic patients, diagnosed as either type 1 or type 2 diabetes and able to understand Malay) attending diabetes (endocrine) clinic	Perceived Diabetes Self-Management Scale (PDSMS), Medication Understanding and Use Self_x0002_Efficacy Scale (MUSE), and 8-Morisky Medication Adherence Scale (MMAS-8)	Nil	MMAS 8: High adherence (score > 7 points) and medium adherence (score, 6 to 7 points).	Antidiabetic medication	DM	62	47.01 ± 4.68	M: 46.8 % F: 53.2%	Not reported	Nil	Nil	Nil	Nil
25	Hasihasanoglu R et al.,2012	Antihypertensive patients of at least 18 years of age to have used antihypertensive medication at least one year	Medication Adherence Self-Efficacy Scale-Short Form (MASES-SF)	Nil	Not reported	Antihypertensive medications	Hypertension	150	61.6±9.52	M: 42 % F: 58%	Not reported	Nil	Nil	Nil	1 ) Low educational level of the majority of the individuals included in the study, although it has no impact on the reliability of the scale. 2) Randomization method was used in selection of the study sample. Hence, the results obtained are limited to those of patients who referred to any FHC in Erzincan province, and these results do not represent hyper_x0002_tensive patients in the general pop…
26	Chen P F et al.,2020	20 years or older and diagnosed with high blood pressure by a physician and people who had taken blood pressure medicine.	Medication Adherence Reasons Scale (ChMAR-Scale)	Nil	Not reported	Antihypertensive medications	Hypertension	538	Not reported	M: 55.4 % F: 44.6%	0.616	Forgrtfullness, worrying about the side effects, long-term effects of the blood pressure medicine	Nil	Belief issues, using a non-traditional therapy, pharmacy having no supply of medicine and cost issues	1) Data were only collected at one hospital and eight pharmacies in the Taipei metropolitan area, thus limiting the generalizability. 2) Recall bias, which means recalling information more or less compared to actual situations, might occur as many respondents were not familiar with their medications. 3) Social desirability bias, which means the respondent reports favorable answers to researchers,…
27	Cheong AT et al.,2015	Patients with hypertension, who were on antihypertensive agent(s) for at least 1 year in two primary healthcare clinics in Kuala Lumpur	Hill-Bone compliance to high blood pressure therapy scale (HBCTS)	Nil	Not reported	Antihypertensive medications	Hypertension	299	56.3 ± 8.7	M: 36.3 % F: 63.7 %	Not reported	Nil	Nil	Nil	Participants were the patients who were Malay literate, thus these results do not represent the minority group who are unable to use this language. Ideally reliability of the questionnaire also should include test and retest besides determining internal consistency. However, test retest was not performed because of poor structure and predictive validity of the questionnaire.
28	Chung W W et al., 2014	Individuals with type 2 diabetes, aged 21 years and above, using at least one anti-diabetes agent and could communicate in English were recruited	Malaysian Medication Adherence Scale (MALMAS)	Nil	Medium adherence (6 to < 8) and high adherence (total score = 8)	Antidiabetic medication	DM	136	58.1 ± 10.2	M: 46.3 % F: 53.7 %	Not reported	Nil	Nil	Nil	The MALMAS was validated only in English. Thus, only patients who could communicate in English were recruited. However, Malay_x0002_sia is a multiracial society, where other languages such as Malay, Mandarin and Tamil are also widely used. Therefore, there is a need to translate and validate the MALMAS in these lan_x0002_guages so that studies on medication adherence in Malaysia can include parti…
29	Fernandez S et al.,2008	Patients with hypertension diagnosis; self-identification as black or African American; age 18 years or older; fluency in English; and taking at least one antihypertensive medication	Revised Medication Adherence Self-Efficacy Scale (MASES- R)	Nil	Not reported	Antihypertensive medications	Hypertension	168	54 ± 12.36	M: 14% F: 86 %	Not reported	Nil	Nil	Nil	One limitation of the study is that the characteristics of this sample (86% women; 62% earning less than $20,000 per year; 77% with high school education or greater; 54% not employed), limits the ability to generalize findings to a broader population of African American hypertensive patients, as well as hypertensive samples of multiple ethnic groups. Future studies on the MASES-R should address t…
30	Fongwa M N et al.,2015	African/Black American (AA) women receiving treatment in a federally funded inner-city clinic in West Los Angeles, California	Facilitators of and Barriers to Adherence to Hypertension Treatment Scale (FATS)	Nil	Not reported	Antihypertensive medications	Hypertension	147	54 ± 8	Not reported	Not reported	Nil	Nil	Nil	The findings of this study contribute to closing a gap in the paucity of culturally sensitive measures on factors that influence adherence to HBP treatment in AAwomen. Because of the small sample size, replication is needed in other larger samples of hypertensive AAwomen. The study was in AA women, and findings may not be gen_x0002_eralized to the men, but the same type of study can be conducted …
31	Gallagher B D et al,2015	Participants are aged 18 years or older; spoke English or Spanish; were prescribed at least one antihypertensive medication; and had uncontrolled hypertension	Morisky Medication Adherence Scale (MMAS-8) and the Visual Analog Scale (VAS)	Nil	MMAS 8: High adherence (score > 7 points) and medium adherence (score, 6 to 7 points), VAS: overall adherence > 80%	Antihypertensive medications	Hypertension	149	64 ± 9	M: 28 % F: 72 %	Not reported	Nil	Nil	Nil	With electronic monitor_x0002_ing, one cannot confirm that pillbox openings indicate that a medication dose was taken. The Hawthorne effect – the phenomenon by which individuals change their behavior as a result of participating in a study – may have led participants to take their medications more regularly than usual. Moreover, nonadherers may have been less likely to volunteer for the study. Th…
32	Gokdogan F et al.,2017	Participants age > 18 years, examined with one or more chronic disease, and following a chronic treatment for their diseases, duration of chronic disease 6 months or more, use one or more drugs, have no hearing, vision or mental problem, and have no evidence of current or past psychiatric illness	Adherence to Refills and Medications Scale (ARMS)	Nil	Not reported	Not reported	Chronic diseases	100	63.32 ± 9.45	M: 39 % F: 61 %	Not reported	Nil	Nil	Nil	The convenience sampling used in our study might limit the generaliz_x0002_ability of results. Unlike in the original work, no scale was used in our study to determine literacy. On the other hand, it can be said that because 83% of the sample in the study to adapt the ARMS‐7 toTurkish was formed from those who had inadequate literacy (≤6 years of educa_x0002_tion/primary school), it is a scale th…
33	Asilar R H et al.,2014	Participants of 18 years old and older, ability to communicate, having received essential hypertension diagnosis at least one year ago, and having started antihypertensive treatment	MMAS-8	Nil	Medium or high adherence (scores≥6)	Antihypertensive medications	Hypertension	196	61.8±11.4	M: 39.3 % F: 60.7 %	Not reported	Nil	Nil	Nil	Size of sample group in the study is deemed as sufficient for validity and reliability section; however, the fact that the study has not included a larger sample group size for logistic regression analysis and other statistical analyses is a limitation of this study. Since internal consistency is affected by sample charac_x0002_teristics, it is important to test internal reliability for each diff…
34	Hatah E et al., 2020	Adult patients aged >18 years old, diagnosed with diabetes mellitus, prescribed with medications for diabetes, and currently are using the same diabetes regime for at least three months	Malaysia Medication Adherence Assessment Tool (MyMAAT-12)	Nil	Score > 54, was categorized as adherence	Antidiabetic medication	DM	495	57.2±10. 8	M: 53.7 % F: 46.3 %	0.638	Nil	Nil	Nil	MyMAAT-12 was developed mainly using indirect sources of previously validated tools which were developed for overseas population. Nevertheless, the current study had ensured that the contents were relevant to the local population by testing it among practicing practitioners and patients. It is also well noted that majority of the content reviewers were pharmacists or academician in the pharmacy f…
35	Ibrahim L et al.,2020	Patients included were Lebanese, above 18 years old, with type 2 diabetes, and taking OAD for more than 6 months	Lebanese Medication Adherence Scale (LMAS)	Nil	cut-of value was set at 11	Antidiabetic medication	DM	182	54.88 ± 15.29	M: 45.4 % F: 54.6 %	0.428	Nil	Nil	Nil	Our sample was randomly selected across Leba_x0002_nese regions, a selection bias might still exist. Indeed, our study enrolled patients visiting pharmacies, disregarding those who get their medications from non-governmental organizations or primary healthcare centers, which prevents the generalizability of the results. A potential information bias could be due to the use of subjective methods to…
36	Iranpour A et al.,2022	Participants who diagnosed with diabetes for at least a year and taking anti-diabetic medication who can handle Persian language with no history of neurologic and psychological diseases	MMAS - 8	Nil	Cut-off value at 6	Antidiabetic medication	DM	150	54.49 ± 13.54	M: 40.6 % F: 59.4 %	Not reported	Nil	Nil	Nil	Nil
37	Islam M A et al.,2023	All adult patients, who were able to read, and understand Sindhi, diagnosed with a chronic disease such as diabetes, hypertension, at least 3 months before this study, and were prescribed with medications for long-term use, were eligible to participate in the study	General Medication Adherence Scale (GMAS)	Nil	A score ≥ 27 indicates adherence	Not reported	Chronic diseases	150	43.63 ± 7.86	M: 57.3 % F: 42.7 %	0.807	Nil	Nil	Nil	The sample size gathered for this study only satisfies the minimum requirements for statistical validation of a scale using the CFA technique. This may not be representative of the diversity and characteristics of the entire Sindhi-speaking patient population visiting the healthcare setting and therefore, should be interpreted with caution. Therefore, it is recommended to conduct future studies w…
38	Janezic A et al.,2017	Participants who had been prescribed at least one controller medication to treat asthma, were undergoing regular asthma therapy and had received 2 prescriptions; stated they have asthma; were aged 12 years or older; and were able to understand and communicate in the Slovenian language	MMAS 8	Nil	Medium (scores≥6 to < 8) or high adherence (score = 8)	Inhaled glucocorticoid (IGC), fixed combination of IGC and long-acting β agonist (IGC/LABA), leukotriene modifiers or systemic glucocorticoids	Asthma	208	56 ± 19.6	M: 41 % F: 59 %	0.24	Forgetfulness and skipping doses when feeling better	Nil	Nil	First, the study sample consisted of individuals with self-reported asthma. Data about diagnosis was also provided by patients’ GPs. Information from medical records was not available for the other participants because they did not approve access to their records or because of a lack of their GPs’ cooperation. Second, adherence can be overestimated when evaluated by self-report. Therefore, the re…
39	Jank S et al.,2009	Adult participants on chronic medication (C3 months according to medical records) were recruited from one internal medical ward of the University Hospital Heidelberg, providing care mainly to cardiology patients	A 14 scale	Nil	Score of 50–56 considered as adherence	Not reported	Chronic diseases	149	Not reported	M: 59 % F: 41 %	0.4	Forgetfulness, safety or efficacy reasons, negative attitude towards drugs,	Nil	Cost and expenditure of time of the therapy	Nil
40	Jimenez K et al.,2016	Patients with age 18 years and older; poorly controlled type 2 diabetes (as indicated by A1C > 7.5% [53 mmol/mol], LDL cholesterol > 100 mg/dL [2.59 mmol/L], or systolic blood pressure > 140 mmHg), Hispanic ethnicity, and English or Spanish speaking	Beliefs about Medication Questionnaire (BMQ)(General and specific)	Nil	Not reported	Antidiabetic medication	DM	73	53.3 ± 11.0	M: 23 % F: 77 %	Unintentional nonadherence: 61% , Intentional nonadherence: 75% Cost-related nonadherence: 26%	Nil	Nil	Nil	First, data were collected using a single cross-sectional survey. Therefore, a causal relationship between long-term beliefs and perceptions of medications cannot necessarily be inferred. Second, the focus of the study is to assess beliefs about medication adherence and not other adherence behaviors that are also critical for diabetes management, such as diet and exercise modifications. Third, th…
41	Karademir M et al.,2009	Diagnosed hypertension patients under pharmaceutical treatment for more than six months	Hill Bone Compliance scale	Nil	Not reported	Antihypertensive medications	Hypertension	200	Not reported	M: 30 % F: 70 %	Unintentional nonadherence: 33.3% , Intentional nonadherence: 14.6%	Nil	Nil	Nil	In order to evaluate the infl u_x0002_ence of compliance on clinical outcomes, patients’ blood pressure measurement could be used as an objective tool and predictive validity of the Turkish HBTS could be assessed by comparing the HBTS results with blood pressure levels.
42	Karbownik MS et al.,2019	Participants include cardiovascular inpatients, cardiovascular outpatients and medical students who report chronic medicines use.	Beliefs about Medication Questionnaire (BMQ)	Nil	Not reported	Not reported	Cardiovascular disease	311	Cardiovascular inpatients = 63.2 ± 14.3 Cardiovascular out patients = 73.1 ± 7.4 Medical students = 23.0 ±1.4	Cardiovascular inpatients: M: 44.1% F: 55.9% Cardiovascular out patients: M: 14.7% F: 85.3% Medical students: M: 29.0% F: 71.0%	Not reported	Nil	Nil	Nil	Firstly, the groups of patients were sampled with a convenience technique. This may restrict the generalizability of the results as it resulted in significant differences in the male_x0002_female composition of the inpatient and outpatient groups. Secondly, although the other research papers validating the BMQ imply stability of the construct representation between different groups of patients, n…
43	Kim M T et al.,1999	Study 1: African American male, between ages of 18-55, residing in inner city Baltimore, and systolic blood pressure 21 40 mm Hg and/or diastolic blood pressure 290 mm Hg on two separate occasions. Study 2: Both males and females without age restriction. All participants in both studies were hypertensive African Americans residing in the inner city, the demographics of the two samples were quite …	Hill-Bone Compliance Scale	Nil	Not reported	Antihypertensive medications	Hypertension	Study 1: 139, Study 2: 341	Study 1: 41.3 ± 5.3 Study 2: 59.2 ±13.1	Study 1: M = 100% Study 2: M= 30.8 % F= 69.2 %	Not reported	Nil	Nil	Nil	A major limitation of this analysis originates in the characteristics of the study samples. Since only urban African American subjects were used for the two clin_x0002_ical trials, cultural bias could have existed. While this analysis demonstrates the reliability and validity of this instrument in adult African American urban popula_x0002_tions, the ultimate usefulness in other population groups …
44	Kim J H et al.,2014	Patients of age older than 30 years, ability to communicate in the Korean language, receipt of a prescription for antihypertensive medication at the clinics during the 30 days before the study began, and no signs or symptoms of severe health problems such as cancer or chronic heart failure.	MMAS 8	Nil	Cut-off value at 6	Antihypertensive medications	Hypertension	373	57.2 ± 11.20	M: 55 % F: 45 %	Not reported	Nil	Nil	Nil	The respondents were recruited from outpatient clinics at 2 tertiary hospitals; therefore, the study sample was vulnerable to selection bias. Individuals with hypertension who are treated in outpatient clinics at tertiary hospitals must pay substantial out-of-pocket payments. Therefore, they are much more likely to adhere to their prescribed treatment, as compared with people with hypertension li…
45	Kim C J et al.,2016	Age ≥19 years, cognitively intact, and had taken OHA daily for the past 3 months	Adherence to Refills and Medications Scale (ARMS)	Nil	A score = 12 indicates adherence	Antidiabetic medication	DM	304	57.40 ± 12.31	M: 38.8 % F: 61.2 %	Not reported	Nil	Nil	Nil	As the study participants were drawn from a single hospital, the study findings can_x0002_not be generalized beyond a large academic medical center. Studies conducted at various types of health care institu_x0002_tions and multiple sites such as community-based health centers are recommended. Further study with Korean patients with other chronic diseases is also recommended
46	Savoldelli V K et al.,2012	Patients treated with antihypertensive medications, be able to read French, older than 18 years, and sign a written consent	MMAS 8	Nil	Cut-off value at 6	Antihypertensive medications	Hypertension	199	55.7 ± 14.6	M: 57.3 % F: 42.7 %	0.176	Age	Nil	Nil	1) The study was conducted in a single center with hypertensive patients making generalization to other diseases difficult. 2) We did not compare the adherence results of the French MMAS with an objective method of measurement, such as electronic monitoring. 3) The risk factors found in the present study should be interpreted with caution because they were found during the validation process of t…
47	Koschack J et al.,2010	Patient codes with a documented diagnosis of hypertension made on the electronic patient record.	Morisky-Green test (MGT)/MMAS 4 and Hill-Bone Compliance Scale	Nil	Not reported	Antihypertensive medications	Hypertension	353	64 ± 11	M: 51 % F: 49 %	MMAS 4: 39% HBCS: 36%	Nil	Nil	Nil	The simplistic assessment of medica_x0002_tion intake behavior seemed to be the main reason why both instruments did not meet the standards of acceptability, reliability, and validity. Both the Hill-Bone Scale and the Morisky-Green Scale clearly failed to help physicians differ_x0002_entiate between ‘‘nonadherence’’ and ‘‘nonresponse’’ to an_x0002_tihypertensive drug treatment. Other methods such…
48	Kripalani S et al.,2009	Patients with history of CHD, received their prescription medications from the health system pharmacy, and managed their own medications	Adherence to Refills and Medications Scale (ARMS)	Nil	Not reported	Not reported	Coronary heart disease (CHD)	435	63.7 ± 10.3	M: 44.4 % F: 55.6 %	Not reported	Nil	Nil	Nil	One limitation of this study is its performance at a single inner-city hospital that serves a predominately African American population. This may limit generalizability to other settings. Second, patients in the study were taking six medications on average, and the scale may perform differently in populations with less medication use. A third limitation was the 3-month gap between the initial and…
49	Kristina S A et al.,2019	Patients diagnosed with type 2 diabetes at least one month, used hypoglycemic drug, completed medical record for clinical measurement, and able to communicate in Indonesian language	Morisky Green Levine Adherence Scale (MGLS)/MMAS 4	Nil	High adherence score= 0, Medium adherence score = 1-3	Antidiabetic medication	DM	250	42 ± 8	M: 36.8 % F: 63.2 %	0.248	Nil	Nil	Nil	Results may limit the generalizability the findings to other patient groups and diseases. Therefore, more study to explore the adapted MGLS in Indonesian people with other clinical conditions is needed. In addition, further research on responsiveness and predictive validity properties is needed, since this study cannot conducted such measurement due to the cross_x0002_sectional study design.
50	Krousel-Wood M et al.,2013	Community_x0002_dwelling adults 65 years and older with established and treated essential hypertension were randomly selected	4-item Krousel-Wood Medication Adherence Scale (K_x0002_Wood-MAS-4)/ Low Pharmacy Refill Adherence	Nil	Not reported	Antihypertensive medications	Hypertension	394	76.6 ± 5.6	M: 34 % F: 66 %	0.234	Nil	Nil	Nil	The items for the four-item tool predicting pharmacy refill adherence were based on self_x0002_report tools that are available in the public domain. It is possible that inclusion of other variables, such as social determinants, financial barriers, access to care, and specific adverse effects of medications, or use of copyrighted tools may result in a model with different and perhaps better perfor…
52	Lee S et al.,2017	English-speaking patrons who were 18 years or older, residing in a non-institutional setting and taking one or more prescription medication(s) regularly for any chronic condition(s)	Modified Drug Adherence Work-up Tool (M-DRAW)	Nil	Not reported	Not reported	Chronic diseases	26	58 ± 8.4	M: 46.2 % F: 53.8 %	Not reported	Nil	Nil	Nil	First, the small sample size (n = 26) and convenience sampling limits generalizability of the results. Second, test–retest reliability was not performed. The study period lasted for a shorter duration than expected, and follow-up assessments were not collected as planned at the initial stage of the study protocol development. Future research will focus on testing the M-DRAW tool for construct val…
53	Lee S et al.,2019	English-speaking patrons who were 18 years and older, diagnosed with type 2 diabetes mellitus, receiving medical care residing in non-institutional setting, and taking 1 or more prescription medication(s) for diabetes.	Modified Drug Adherence Work-up Tool (M-DRAW)	Nil	Not reported	Antidiabetic medication	DM	88	Group A : 65.8 ± 8.4, Group N : 60.4 ± 8.7	Male (100%)	Not reported	Nil	Nil	Nil	The results of the study should be interpreted with caution due to some limitations. In spite of the low attrition rate, the small sample size precluded multivariate regression analysis. The duration of follow-up may have been too short to observe effectiveness of the intervention via a clinical marker and refill history. The nature of the study site, which provides care for predominantly older w…
54	Liberato A C S et al., 2020	Patients with age over 18 years old, prescription for at least 1 antihypertensive medication, and in continuous use for at least 1 month, undergoing outpatient monitoring in the service previously mentioned and demonstrated ability to understand and communicate verbally	Treatment Satisfaction Questionnaire for Medication (TSQM) version 1.4	Nil	Not reported	Antihypertensive medications	Hypertension	300	56 ± 10	M: 46.3 % F: 53.7 %	0.102	Nil	Nil	Nil	First limitation, the application with patients with low education levels could explain the small number of patients who reported side effects (n = 39), because the term may not have been completely comprehended by some of the study participants. Second, participants usually take multiple medications for other chronic diseases besides hypertension and could have reported side effects or satisfact…
55	Polanska B J et al., 2016	Patients diagnosed with hypertension at least 1 year before, which is in accordance with the guidelines of the European Society of Hypertension, treated with antihypertensive medication (at least one drug), older than 18 years, sign an informed consent, and able to read Polish	MMAS 8	Nil	Score of 6 to ,8 (medium); and 8 (high)	Antihypertensive medications	Hypertension	110	60.7 ± 12.6	M: 46 % F: 54 %	0.245	Nil	Nil	Nil	Not reported
56	Ladova K et al., 2014	Patients on daily statin monotherapy at least for 3 months before entering the study, ≥18 years of age, examined for LDL-c level in the fasting state on the day of or at least 2 weeks before visiting doctor; and be able to understand and communicate in Czech language with no discernible cognitive impairment.	Medication Adherence Report Scale (MARS-5)	Nil	Score ≥23 points	Statins	CV risk and LDL-c goal	136	66.1 ± 10.7	M: 49.3 % F: 50.7 %	0.074	Nil	Nil	Nil	First, the number of participants could explain the lower values of internal consistency compared with English versions. On the other hand, all the reli_x0002_ability parameters of MARS-CZ were within the accepted ranges, which support the reliability of the scale at an early stage of research even if it should be verified by a mail questionnaire survey. Another limitation was the tertiary settin…
57	Laghousi D et al.,2021	Patients with type II diabetes, age above 30 and taking oral glucose-lowering drugs or insulin	MMAS 8	Nil	Not reported	Antidiabetic medication/ Insulin	DM	320	58±13.7	M: 36% F: 64 %	Not reported	Nil	Nil	Nil	In content validity studies, sampling bias may occur because the selection of experts is purposive. Therefore, by selecting other experts, the results of the study could be changed. In the ongoing study, the sampling method for conducting factor analysis was non-random, and convenient sampling was used. Additionally, only diabetes outpatients were selected. These may limit the generalizability of…
58	Lai P SM et al.,2020	Persons diagnosed with type 2 diabetes, aged 18 years and above, who were using at least one oral hypoglycaemic agent, and able to answer the questionnaire in Malay	Malaysian Medication Adherence Scale (MALMAS)	Nil	score: 6–8	Antidiabetic medication	DM	100	64	M: 52% F: 48 %	Not reported	Nil	Nil	Nil	One of the limitations of this study was that participants were recruited from only one hospital. Therefore, the results may not be generalisable to patients in other parts of Malaysia. Participants were recruited using convenience sampling, which may have introduced some bias. In addition, the groups of non-adherent (n=24) and adherent (n=76) par_x0002_ticipants were not balanced and there was m…
59	Mahmoud M A et al.,2021	Adult (≥18 years), ambulatory patients with T2DM with or without comorbidities, who were previously diagnosed with the disease and prescribed phar_x0002_macotherapy for T2DM for at least six months	General Medication Adherence Scale (GMAS)	Nil	Score ≥27	Antidiabetic medication	DM	500	Not reported	M: 29% F: 71 %	Not reported	Nil	Nil	Nil	The test–retest reliability was not conducted, and the concurrent validity of the scale was not established. These two facets of validation would have added to the scale’s strength. Nevertheless, the validities that were established coupled with satisfactory reliability are indicative of the scale’s ability to measure medication adherence in this patient population
60	Maryem A et al.,2023	Adult patients>18 years of age with prediabetes and/or confirmed diabetes, with or without additional comorbidity, and on diabetic therapy for at least one month prior to study enrollment	General Medication Adherence Scale (GMAS)	Nil	Score ≥27	Antidiabetic medication	DM	284	58.24 ± 13.827	M: 46.8% F: 53.2%	Not reported	Nil	Nil	Nil	The present study encountered a number of lim_x0002_itations that need to be specified: the sensitivity, specific_x0002_ity, and accuracy of the scale were not established, and these three validation modalities would have contributed to the strength of the measurement tool. However, the other validity measures that were developed, combined with the acceptable reliability that was demonstrated, re…
61	Lee W Y et al.,2013	Patients with age >30 years; ability to communicate in the Korean language; had received prescriptions for type 2 diabetes mellitus at the clinic more than once before the study began; had no indication of severe health problems such as cancer or chronic heart failure	MMAS 8	Nil	Cut-off value at 6	Antidiabetic medication	DM	321	59.3 ± 11.2	M: 61.5 % F: 38.5 %	Not reported	Nil	Nil	Nil	Not reported
62	Liberato A C S et al.,2016	Participants with CHD aged over 18 years, with unstable angina and/or myocardial infarction, able to effectively communicate verbally and be a current user of at least two life-saving drugs for treatment of CHD for a full month prior to study enrollment.	Treatment Satisfaction Questionnaire for Medication (TSQM)	Nil	Not reported	Beta-blockers, Antiplatelets, Statins, Nitrates, Diuretic and Digitalis	Coronary heart disease (CHD)	190	60.2 ± 10	M: 63.2 % F: 36.8 %	Not reported	Nil	Nil	Nil	Although the application of the TSQM as a self-reported measure is recommended, and interviews can lead to social desirability. Even without testing the cognitive function or levels of comprehension, the low levels of study and family income motivated this approach, as the majority of the Brazilian population was considered.
63	Mahler C et al.,2010	Long-term medication for a chronic disease, participation in a disease management programme and an expected hospitalization in the medium term	Medication Adherence Report Scale (MARS-5)	Nil	Not reported	Not reported	Chronic diseases	Study 1: 241 Study 2: 282	Study 1: 68.9 ± 12.1 Study 2: 64.7 ± 8.9	Study 1: M = 53.9 % F: 46.1% Study 2: M= 40.9 % F= 59.1 %	Not reported	Nil	Nil	Nil	Limitations of the study may be due to patients being from only one regional health fund and maybe patients participating in the studies and filling in the questionnaire are especially motivated and adherent. Another issue could be their motivated physicians participating in the named projects biasing patient answers although patients were assured anonymity. Although conceptual equivalence was at…
64	Martinez-Perez P et al.,2021	Patients diagnosed with type 2 diabetes mellitus at least 1 year before inclusion, being treated with anti-diabetic medication (at least one drug), aged 18 years or older, who gave informed consent, and whose clinical data was included in the electronic medical records	MMAS 8	Nil	Medium adherence (score of 6 to <8) and high adherence (score of 8)	Antidiabetic medication and Insulin	DM	232	65.4	M: 58.2 % F: 41.8 %	Not reported	Nil	Nil	Nil	One limitation of our study was that patients were recruited in a single hospital. Although this hospital offers both primary and secondary care, further research is neces_x0002_sary to corroborate results obtained in different populations in different clinical settings. The strengths of our study included its prospective nature and the consecutive inclusion of patients. In addition, the Spanish …
65	Mayberry L S et al.,2013	English- or Spanish-speaking adults (_x0002_18 years) who were taking prescribed medications for T2DM.	Adherence to Refills and Medications Scale (ARMS)	Nil	Not reported	Antidiabetic medication and Insulin	DM	314	51.8 ± 11.7	M: 35.3 % F: 64.7 %	Not reported	Nil	Nil	Nil	Our cross-sectional design limited our ability to ascertain if the SDSCA-MS and the ARMS-D measures predict future glycemic control. We were also unable to assess test-retest reliability, compare these measures’ concordance with objec_x0002_tive measures of adherence, or assess the degree of social_x0002_desirability bias. Furthermore, results may differ from those presented here if administratio…
66	Mehrabi S et al.,2023	Adults diagnosed with asthma	Morisky Green Levine Adherence Scale (MGLS)/MMAS 4	Nil	High adherence score= 0, Medium adherence score = 1 or 2	Antiasthmatic medications	Asthma	62	49.62 ± 11.39	M: 22.6 % F: 77.4 %	0.2903	Nil	Nil	Nil	Not reported
67	Moharamzad Y et al., 2015	Adult patients of either gender who had documented hypertension (either on medical records or self-reported) for the past 6 months and were taking anti-high blood pressure medications.	MMAS 8	Nil	Medium adherence (score of 6 to <8) and high adherence (score of 8)	Antihypertensive medications	Hypertension	200	59.7 ± 27.2	M: 42 % F: 58 %	0.54	Nil	Nil	Nil	Limitations: In some patients we did not have medical records. They presented to the pharmacy to take their medication or it was the first time that they came to receive health services at a specific center where sampling was done. So the information obtained about duration of hypertension and other medications used as well as other diseases are solely based on subjective information the patients…
68	Mikhael E M et al.,2019	Arab patients older than 18 years, having type 2 DM and maintained on antidiabetic medications for at least 3 months	Iraqi Anti-Diabetic Medication Adherence Scale (IADMAS)	Nil	High adherence (total score=8), medium adherence (6 to <8)	Antidiabetic medication and Insulin	DM	80	55.28±9.02	M: 60 % F: 40 %	Not reported	Carelessness, forgetfulness, high medication cost, disappearance of the disease symptoms, medication-related side effects, reduced appetite during sick days and going outside home	Nil	Nil	One of the major limitations of this study was the small sample size recruited from only one diabetes center. In addition, the IADMAS was validated in Arabic language, and hence only Arabic Iraqi patients could be included in the study. Therefore, it is recommended to do further studies to translate and validate the IADMAS in different languages that are common among Iraqis, such as Assyrian, Kur…
69	Mora P A et al.,2011	Patients with physician’s diagnosis of asthma (mild persistent, moderate or severe) according to the National Institutes of Health guidelines that patients be 18 years of age or older and patient’s fluency in English and/or Spanish	Medication Adherence Report Scale (MARS-10)	Nil	Not reported	Antiasthmatic medications	Asthma	294	48	M: 18 % F: 82 %	Not reported	Nil	Nil	Nil	One of the limitations of the version of the MARS-A10 used in this study is that unintentional non-adherence was only assessed with one item. This may have led to the identification problems we encountered when testing the three-factor model. It is also possible that self-presentation bias may have led participants to feel more comfortable reporting ‘forgetting’ than deliberately missing doses; r…
70	Morisky D E et al., 1986	Patients receiving care for high blood pressure care at the clinic at least 6 months prior to selection	MMAS 4/ Morisky-Green test (MGT)	Nil	Not reported	Antihypertensive medications	Hypertension	400	Not reported	M: 30 % F: 70 %	Not reported	forgetting, carelessness, stopping the drug when feeling better, or starting the drug when feeling worse.	Nil	Nil	Nil
71	Mallah Z et al.,2019	Patients above the age of 18 years diagnosed with T2DM, taking at least one oral anti-diabetic over a period of 6 months or more	Diabetes Medication Adherence Scale (DMAS)	Nil	Score ≥ 7 considered as adherence	Antidiabetic medication	DM	300	57.99 ± 11.72	M: 43 % F: 57 %	0.663	forgetfulness, High cost of medication, neglect and stopping medication when the patient feels better or worse	Nil	Nil	A potential selection bias could be due to the recruitment done in endocrinology outpatient clinics in Beirut. An over represen_x0002_tation of the Lebanese residing in Beirut was also noted and thus people in other cities or in rural regions were not well represented in this study sample. But this sample could be representative of Lebanon due to the large number of patients from all over the cou…
72	Muneswarao J et al.,2020	Adults who had doctor-diagnosed asthma confirmed in accordance with the British Thoracic Society/Scottish Intercollegiate Guidelines Network (BTS/SIGN) guidelines (2016) prescribed with and using an ICS or ICS-long-acting beta2-agonist (LABA) combination inhaler for at least 1 year; proficient in BM (able to read and write); and able to provide written informed consent	Test of Adherence to Inhalers (TAI) questionnaire	Nil	Not reported	Antiasthmatic medications	Asthma	120	48.8 ± 16.3	M: 40.8 % F: 59.2 %	Not reported	Nil	Nil	Nil	First, the electronic pharmacy records primarily provided data on prescription filling, but they were unable to confirm whether the patients actually took their medication. The present study was conducted in a government healthcare setting where the medications were heavily subsidized. This factor might have influenced the adherence rate of the patients who participated. The medication adherence …
73	Nakwafila O et al.,2022	Patients were aged 18 years and above and could recognize and tell apart their antihypertensive medicines from any other daily medicines	Hill Bone Compliance scale	Nil	Not reported	Antihypertensive medications	Hypertension	400	48.9 ± 12.5	M: 32.5 % F: 67.5 %	0.123	Receiving enough medication at the last check-up until the next one, encouragement of family and friends, and attendance of follow-ups on schedule	Nil	Nil	A limitation that mighthave occurred is the aspect of the “Hawthorne effect”. We used community health workers to collect the data, and patients usually tend to respond differently when they believe they are being monitored; as a result, patients may respond untruthfully, which could result in overestimating of results. However, in measuring adherence, the health workers were adequately trained, …
74	Naqvi A A et al.,2018	Adult patients with a chronic illness diagnosed at least 3 months ago and, with or without comorbidities	General Medication Adherence Scale (GMAS)	Nil	Score ≥ 27 considered as adherence	Not reported	Chronic diseases	161	54.1 ± 1.14	M: 59.6 % F: 40.4 %	Not reported	Nil	Nil	Nil	Nil
75	Naqvi A A et al.,2019	Adult patients with or without co-morbidities, diagnosed with a chronic disease at least 3 months before the study, and had a valid prescription for medicines indicated for chronic illness	General Medication Adherence Scale (GMAS)	Nil	Score ≥ 27 considered as adherence	Not reported	Chronic diseases	171	51 ± 16.7	M: 50.3 % F: 49.7 %	Not reported	Nil	Nil	Nil	Our target segment included only those Saudi patients who were able to read and understand English language. This is a limitation; however, it would be negligible since we conducted randomization that negated selection bias.
76	Naqvi A et al.,2019	Adult out-patients with a chronic illness and with a maximum of three comorbidities	General Medication Adherence Scale (GMAS)	Nil	Score ≥ 27 considered as adherence	Not reported	Chronic diseases	196	Not reported	M: 47.4 % F: 52.6 %	Not reported	Nil	Nil	Nil	Nil
77	Nassar R I et al.2022	Participants must have been diagnosed with asthma by a specialist, have been prescribed regular inhaled corticosteroid inhalers for at least six months, and over the age of 18.	Adherence to Asthma Medication Questionnaire (AAMQ-13)	Nil	Score ≥ 30 considered as adherence	Inhaled corticosteroid inhalers	Asthma	213	36.9 ± 13.62	M: 30 % F: 70 %	Not reported	Nil	Nil	Nil	Limitations; due to the coronavirus pandemic and public quarantine that happened in March 2020 in Jordan, interviewing patients was impossible in phase four (n= 213), and it was not possible to meet patients face_x0002_to-face. Thus, in order to complete the study, phase four was conducted using an online platform. Moreover, conducting the test-retest reliability was not applicable. Yet, the onli…
78	Nguyen T H et al.,2021	Adult outpatients on treatment with at least one diabetes drug six months ago	General Medication Adherence Scale (GMAS)	Nil	Score ≥ 27 considered as adherence	Antidiabetic medication	DM	165	59.40 ± 8.67	M: 32.2 % F: 67.8%	Not reported	Nil	Nil	Nil	Limitations: Factor analysis was not tested. Further studies using the Vietnamese version of the GMAS could consider factor analysis. Atta Abbas Naqvi developed the GMAS in 2018. Therefore, there have not been many studies related to the translation andvalidation of this scale
79	Okello S et al.,2016	Patients enrolled in the clinic at least 6 months prior to this study, and filled a prescription of antihypertensive therapy at least once within 2 weeks prior to this study	MMAS 8	Nil	Medium adherence (score of 6 to <8) and high adherence (score of 8)	Antihypertensive medications	Hypertension	329	Not reported	M: 31 % F: 69 %	0.85	Age between 40 - 60 years, expensive medication in private pharmacies and clinics, long distance to clinic, service related delays, high pill burden, running out of medication at home, medication side effects, forgetfulness, receiving limited instructions from their health care providers and short consultation time	Purchasing medication from a private clinic, a family member buying medication for participant	Nil	These results could be biased by social desirability and outcome misclassification. Also, this study was conducted in among low–income patients treated for hypertension seeking routine care in a public facility setting and may not be representative of patients from other socioeconomic backgrounds within southwestern Uganda. . Future studies should consider including urban populations and private …
80	Pan J et al., 2020	aged at least 18 years and who agreed to attend the study diagnosis of primary hypertension, undergoing anti-hypertensive drug therapy	Hill-Bone compliance to high blood pressure therapy scale (HBCTS)	Nil	Not reported	Antihypertensive medications	Hypertension	234	Not reported	M: 52.99 % F: 47.01 %	Not reported	Nil	Nil	Nil	First, questionnaires are a self assessment method and may not accurately assess the actual level of adherence. Therefore, it is worth conducting a comparative analysis and comparing the obtained results with the values and clinical parameters of disease control. Second, most of the study samples are the local residents, who live in the north of China, so cultural and region bias could have exist…
81	Cai Q et al.,2019	Adult patients with a diagnosis of asthma, Taking ICS alone or combined with long-acting beta agonists (LABA) to control asthma for at least one month	Beliefs about Medication Questionnaire (BMQ)	Nil	Not reported	Inhaled corticosteroids (ICS) alone or combined with long-acting beta agonists (LABA)	Asthma	217	48.05 ± 16.33	M: 46.5 % F: 53.5 %	0.498
82	Chen Y J et al.,2020	Aged 65 years or above, treated with at least one antihypertensive medicine for 6 months or more, and had been diagnosed with stage I or stage II hypertension (140–159/90–99 mmHg or 160–180 /100–110 mmHg, respectively) by a professional physician. Patients who were conscious and able to communicate, took medications by themselves, and were willing to participate in the investigation were included	Adherence to Refills and Medications Scale (ARMS)	Nil	scores <20 considered as adherence	Antihypertensive medications	Hypertension	120	81.9 ± 5.2	M: 44 % F: 56 %	0.857	Nil	Nil	Nil	Limitations: Firstly, it was conducted at just one aged-care facility, which may limit application to other settings. Secondly, only one questionnaire was used, so there is a lack of comparison between self-report and other measures, which may affect the reliability of our findings. Thirdly, only patients with hypertension were included, which may restrict the generalizability of these results. F…
83	Deoliveira-Filho A D et al.,2014	At least one medication to control hypertension, and were 18 years old or older	MMAS 8	Nil	Medium adherence (score of 6 to <8) and high adherence (score of 8)	Antihypertensive medications	Hypertension	937	57.1 ± 12.7	M: 28.6 % F: 71.4 %	0.46	Nil	Nil	Nil	Limitations: In the absence of a definite gold-standard medication adherence scale,43 the investigators did not perform convergent validity tests, although convergent validity could have been accomplished with the translation of another valid and reliable adherence scale. Another possible limitation could be the Hawthorne Effect biasing patient answers, even patients were assured anonymity.
84	Islam M A et al.,2023	Adult males and females who were diagnosed with T2DM at least 3 months before the study prescribed medications for diabetes, with or without comorbidity, and in the implementation stage	General Medication Adherence Scale (GMAS)	Nil	Score ≥ 27 considered as adherence	Antidiabetic medication	DM	119	56.4 ± 15.07	M: 41.2 % F: 58.8 %	0.336	Nil	Nil	Nil	Limitations: These aspects would affect the generalizability of results and may not represent the entire population. The risk of sampling error cannot be ruled out. This study may have low statistical power and may not be able to detect small and meaningful association between participants’ characteristics and their adherence score. As a result, sub-group analyses and multivariate regression anal…
85	Naqvi A A et al.,2020	Adult Saudi out-patients above age of 18 years who had a confirmed diagnosis of a chronic disease, with or with_x0002_out co-morbidities, on long-term therapy during implementation phase of adherence, for at least a month before study.	General Medication Adherence Scale (GMAS)	Nil	Score ≥ 27 considered as adherence	Not reported	Chronic diseases	282	43.1 ± 15.8	M: 44.7 % F: 55.3 %	0.383	Age, marital status, monthly family income, and comorbidity	Nil	Nil	Limitations: The test-retest reliability was not assessed which could have indicated consistency of scale over time. Although the reliability was high and was assessed through Cronbach’s alpha as well as ICC, addition of test-retest reliability estimation would have enhanced the scale’s capability of reproducibility of results over time. In addition, the scale measures adherence during implementa…
86	Plaza V et al.,2016	Spanish speaking men and women, over 18 years of age, treated with inhaled medications for at least 6 months before enrolment	Test of Adherence to Inhalers (TAI)	Nil	Cut-off score 50 for adherence	Inhaled medications	Asthma or COPD	1009	58.0 ± 16.3	M: 44 % F: 56 %	0.625	Nil	Nil	Nil	Limitations: First, the lack of an electronic control group for COPD patients. Second, the weight of each adherence-related barrier according to different clinical and sociodemographic characteristics of patients with respiratory diseases and the inter-relationship among barriers were not assessed. Internal validity and clinical relevance of the study, however, are not affected by these limitatio…
87	Risser J et al.,2007	Consecutive patients with documented coronary heart disease (CHD) who presented to the clinic were recruited for the parent study	Self-Efficacy for Appropriate Medication Use Scale/ Self-efficacy for Appropriate Medication Adherence Scale (SEAMS)	Nil	Not reported	Not reported	Coronary heart disease (CHD)	436	63.8 ± 10.4	M: 44.3 % F: 55.7%	Not reported	Nil	Nil	Nil	One limitation of this study was the measurement of follow-up SEAMS scores 3 months after the baseline assessment, due to the design of the parent study. This may have accounted for the lower-than-expected correlation between initial and follow-up self- efficacy scores. Ideally, the second administration of the scale would have taken place 2 weeks after the initial measurement. The generalizabili…
88	Ranasinghe P et al.,2018	Adults diagnosed with diabetes mellitus for at least 6 months prior to recruitment, currently on at least one oral hypoglycaemic agent or on insulin, and able to read and understand Sinhala language.	Beliefs about Medication Questionnaire (BMQ)	Nil	Not reported	Antidiabetic medications and Insulin	DM	165	60.6 ± 11.1	M: 46.1 % F: 53.9%	0.606	Nil	Nil	Nil	Limitations: The lack of a practically acceptable gold standard to measure adherence was an important limiting factor. The Medication Event Monitoring System (MEMS) is currently considered the gold standard to measure adherence. MEMS medication bottles contain a microelec_x0002_tronic chip that registers the date and time of every bottle opening. It is also known as the “imperfect gold standard,”…
89	Saffari M et al., 2015	Adults proficient in Persian language (understanding Persian language), literacy, using anti-hypertensive drugs for at least a year, volunteered to participate in the study, and have regular follow-up treatments for hypertension	Medication Adherence Self-Efficacy Scale (MASES)	Nil	Not reported	Antihypertensive medications	Hypertension	184	61.55 ± 12.83	M: 54.89 % F: 45.11%	Not reported	Nil	Nil	Nil	Limitations: Firstly, Convenience Sampling was used which may affect the generality of the results. Further research is needed to use random sampling in a larger scale including participants from multiple health centers in Iran. Secondly, our study relied on self-reporting, where certain biases of the patients may affect the final results. Therefore, alternative options, such as electronic monito…
90	Sakthong P et al., 2009	Patients with 18 years old and able to understand the Thai language	MMAS 8	Nil	Medium adherence (score of 6 to <8) and high adherence (score of 8)	Antidiabetic medications and or Insulin	DM	303	61.1 ± 11.4	M: 29 % F: 71%	0.459	Forgetting to take medications, stopping medications when feeling better or worse andthe complexity of the drug regimen	Nil	Nil	Results may limit The ability to generalize the results to other disease groups. Thus,moreresearch on the psychometric propertiesof the new MMAS in Thai people with other clinicalconditions is needed. Since this study was a cross-sectional design, otherimportant psychometric properties, including responsiveness and predictive validity, were not conducted.Furtherresearch on these properties is enc…
91	Shakya R et al.,2022	Native Nepalese patients (18 years and above) diagnosed with HTN (confirmed by the clinical information and diagnosis made in the OPD ticket of visited patients) and who were under anti-hypertensive therapy for at least six months and who visited selected PHCCs in Kathmandu district	Hill-Bone compliance to high blood pressure therapy scale (HBCTS)	Nil	Not reported	Antihypertensive medications	Hypertension	282	58.49 ± 12.44	M: 52.5 % F: 47.5 %	0.894	Nil	Nil	Nil	Limitations: First of all this was a cross-sectional study conducted using a non_x0002_probability sampling and the tool used for assessing treatment adherence was a self-reporting tool. Thus, there is a risk of reporting and social desirability bias. Secondly, the study collected the response of hypertensive patients visiting PHCCs of certain region of Kathmandu, Province Bagmati only, but could…
92	Shi Z et al.,2021	Patients with T2DM who meet the WHO diagnostic criteria for diabetes, use insulin to treat T2DM for at least 4 weeks, aged 45 to 74 years, people who had been living in the survey site for at least five consecutive years at the time of the survey.	General Adherence Scale (GAS)	Nil	Not reported	Antidiabetic medications and or Insulin	DM	336	Study A: 59.96 ± 7.95 Study B: 58.90 ± 7.97	Study A: M = 51.5% F = 48.5% Study B : M= 55.5% F= 44.5%	Not reported	Nil	Nil	Nil	Limitations: Firstly, the selection of the subjects was not representative enough. China is a multi-ethnic country. Not only are lifestyles and dietary structures very different among ethnic groups, but the proportion of T2D patients also varies. This study only selected the urban Han population as the research object. Whether GAS-C can be applied to T2D patients of other ethnic groups needs furt…
93	Shima R et al., 2015	Patients with diagnosis of essential hypertension for at least six months, Malaysian nationality; aged above 18 years; and able to read and understand the English and Malay languages.	Medication Adherence Reasons Scale (MAR-Scale)	Nil	Not reported	Antihypertensive medications	Hypertension	665	52.0 ± 8.73	M: 55.5 % F: 44.5 %	Not reported	Nil	Nil	Nil	Further qualitative studies may be needed to explore whether each item is an important reason for non-adherence in the present study’s group of patients with hypertension. The items in the scale should also have been tested for predictive validity with regard to blood pressure control, as was done for the self-reported MMAS.
94	Shrestha R et al.,2021	Patients with chronic diseases, patients purchasing their chronic disease medications and native Nepalese speakers	General Medication Adherence Scale (GMAS)	Nil	Not reported	Not reported	Chronic diseases	220	Not reported	M: 46.4 % F: 53.6%	Not reported	Nil	Nil	Nil	Limitations: First, our study was carried out among chronic disease patients from selected pharmacy outlet, the patients visiting those particular pharmacy outlets were conveniently selected based on patient’s interest and approval. These factors possibly pre_x0002_vented the true representation of chronic disease patients scat_x0002_tered throughout the nation. This study has also not evaluated …
95	Song Y et al., 2011	Study 1: Self-identification as a first-generation Korean American (KA), 40 - 64 years of age, and systolic BP (SBP) ≥ 140 and/or diastolic BP (DBP) ≥ 90 mmHg or taking BP medication Study 2: Elderly KAs being able to read and speak Korean, on antihypertensive medication, and having no cognitive impairment, screened through the Mini-Mental State Examination	Hill-Bone Medication Adherence (HBMA) scale	Nil	Not reported	Antihypertensive medications	Hypertension	525	65.5 ± 10.0	Not reported	Study 1: 60.6% Study 2: 54.6 %	Nil	Nil	Nil	Limitations: First, patient adherence to medication was self-reported. Although adherence to HBP medication can be assessed using various methods such as medication event monitoring systems, drug level measurement in the body, or refill compliance calculations from claims data, patient’s self-report has been recommended as one of the most practical and cost effective methods especially for ethnic…
96	Shin D S et al.,2013	older adults with age ≥65 years, cognitively intact, and taking antihypertensive medications daily for the past 6 months	MMAS 8	Nil	Medium adherence (score of 6 to <8) and high adherence (score of 8)	Antihypertensive medications	Hypertension	92	73.2 ± 6.5	M: 20.7 % F: 79.3 %	0.337	Stopping the medication when feeling better or worse, forgetting and carelessness	Nil	Nil	Limitation: The present participants were recruited only from rural areas with convenience sam_x0002_pling. Future studies that include urban areas and involve larger and more representative sampling would provide more information about older Korean adults. Future studies also need to focus on elucidating the factors contributing to the variability in the extent of medication adherence or the inf…
97	Svarstad B L et al.,1999	Patients who were prescribed enalapril and captopril, recruited in three pharmacies operated by a Midwest- non-adherence in the past week (repeat, sporadic, ern health maintenance organization (HMO)	Beliefs about Medication Questionnaire (BMQ)	Nil	Not reported	ACE inhibitor	Hypertension	43	52.6	M: 60.5 % F: 39.5 %	Not reported	Nil	Nil	Nil	Further research also is needed to test the BMQ’s ability to predict future behavior and to determine how BMQ results are affected by varia tions in interviewer training and background, how and where the instrument is administered, number of administrations, modifications in question wording and order, interviewer reactions or attempts to change patient behavior and beliefs, and alternative metho…
98	Tan C S et al.,2018	Adult patients, being diagnosed with hypertension by a registered medical practitioner for at least 3 months prescribed with at least one antihypertensive medi_x0002_cation for the past 3 months, and able to communicate in English or Malay	Beliefs about Medication Questionnaire (BMQ)	Nil	Not reported	Antihypertensive medications	Hypertension	238	56.7 ± 1.3	M: 39.1 % F: 60.9 %	Not reported	Nil	Nil	Nil	Limitations: First, this study was conducted in the state of Penang, and thus it cannot assuredly extrapolate to other states of Malaysia. However, this study recruited participants of a mixed ethnicity to reflect the actual society of Malaysia. Second, method of randomization was not adopted in this study because a central database of hypertensive patients at the community level did not exist. A…
99	Tandon S et al.,2015	Patients had to have a Type 2 diabetes diagnosis and be able to communicate in either French or Ewe.	MMAS 8	Nil	Medium adherence (score of 6 to <8) and high adherence (score of 8)	Antidiabetic medications and or Insulin	DM	154	57.5 ± 10	M: 27 % F: 73 %	0.3571	Nil	Nil	Nil	Limitations: 1) Relatively small sample size (N = 154). 2) The frequency of calibration for the weighing scale is unknown
100	Tangiral N C et al.,2020	Asthma study: Adults aged 60 years and older with physician diagnosis of moderate or worse persistent asthma COPD STUDY: Patients > 40 years old with a physician diagnosis of COPD who were English or Spanish-speaking	Medication Adherence Report Scale (MARS-10)	Nil	Not reported	Inhaled corticosteroids (ICS), long acting beta-agonists (LABA), and long-acting anti-muscarinic agents (LAMA)	Asthma and COPD	Asthma study : 452 COPD study: 393	Asthma study : 67.5 years COPD study: 67.9 years	Asthma study : M: 16 % F: 84 % COPD study: M: 42 % F: 58 %	Not reported	Nil	Nil	Nil	Limitations: First, the electronic measurement of adherence was used only with a sub_x0002_set of patients in both studies, thus analog dose counter data were included. Second, the MARS cap_x0002_tured patient’s general behaviors at the time of the baseline interview whereas electronic monitors prospectively meas_x0002_ured adherence, and electronic monitors could have been affixed to patient’s i…
101	Toelle B G et al.,2020	Adults who self-reported both doctor diagnosed asthma and prescribed daily in_x0002_haled corticosteroid medication by pressurised metered dose inhaler (pMDI), and who agreed to participate in research and who were fluent in English	Inhaler Adherence Questionnaire (IAQ)	Nil	Not reported	Inhaled corticosteroids (ICS)	Asthma	74	Not reported	M: 53 % F: 47 %	0.595	Nil	Nil	Nil	1) A limitation of this study may be that participants had all volunteered to be contacted about research and this might represent a particularly motivated sub-population of adults who have asthma. However, our objective in recruiting participants was to include those with a range of levels of adherence and this appears to have been achieved as analysis of electronically monitored adherence did c…
102	Tommelein E et al.,2014	Prescription for daily COPD maintenance medication, aged 50 years or older, smoking history of at least 10 pack-years, regular visitor to the pharmacy, and providing written informed consent	Medication Adherence Report Scale (MARS-5)	Nil	Not reported	Inhalation medication	COPD	613	68.6 ± 9.5	M: 68 % F: 32 %	0.471	Nil	Nil	Nil	Limitations of this study are related to the use of MRA as a reference measure of adherence. Refill records provide only an estimate of the medication availability, rather than medication consumption, because calculations usually assume that patients start taking the drug on the day of dispensing, use the drug as prescribed, and consume all medications obtained. Furthermore, using pharmacy refill…
103	Uchmanowicz I et al.,2016	Patients diagnosed with HBP in accordance with the ESC criteria	Hill-Bone compliance to high blood pressure therapy scale (HBCTS)	Nil	Not reported	Antihypertensive medications	Hypertension	117	60.77 ± 12.41	M: 45.30 % F: 54.7 %	Not reported	Nil	Nil	Nil	Not reported
104	Ueno H et al.,2018	Patients aged over 20 years old, who had a chronic disease and was continuously taking long-term medication	A 12-item Medication Adherence Scale	Nil	Not reported	Not reported	Chronic diseases	540	48.72 ± 13.8	M: 22 % F: 77.4% Not specified:0.6%	Not reported	Nil	Nil	Nil	Limitations: First, the par_x0002_ticipants in this study were patients with chronic diseases participating in the Chronic Disease Self-Management Program in Japan. They may therefore have been more in_x0002_terested in their self-management than other patients in general with chronic diseases, although they may also have needed more treatment because their diseases were in more serious condition…
105	Unni E J et al.,2014	Patients of 18 years of age or older, active patients taking cholesterol lowering medications and/or asthma maintenance medications	Medication Adherence Reasons Scale (MAR-Scale)	Nil	scores greater than 15	Cholesterol lowering agents and Asthma maintenance medications	Asthma and Hypercholesterolemia	350	62 ± 13	M: 49.4% % F: 50.6%	Cholesterol lowering medications: 25.5 %, Asthma maintenance medications: 48.75 %	Beliefs in medications, social support, self-efficacy in taking medications, health literacy, self-reported overall current health, and severity of illnes, forgetfullness, cognitive issues, forgetfulness due to the busy schedules, side effects and cost	Nil	Nil	Limitations: The response rate for the study was moderate for cholesterol medications and low for asthma maintenance medications. In addition, this study only focused on cholesterol-lowering and asthma maintenance medications in an integrated health_x0002_care system in Utah. The scale needs to be tested further in different populations and disease conditions.
106	Llorca C V et al.,2020	Patients, representative of the Spanish population visiting pharmacies and stratified by au_x0002_tonomous community, using as a reference the Spanish population	MMAS 4/ Morisky-Green test (MGT)	Nil	Not reported	Not reported	Chronic diseases	6237	66.0 ± 16.9	M: 43.7 % F: 56.3 %	Not reported	Mnemonic trick, not self-medicating, a high level of physical activity, an older age, self-medication, desiring more information, smoking, not engaging in physical activity in the low or high, younger mean age , and having two to three or four or more chronic treatments.	Nil	Nil	Limitations: Inherent in the validity of adherence measurement methods. There is no ideal method, and the Morisky-Green test is accepted as an appro_x0002_priate method in publications on chronic patients and cardio_x0002_vascular risk. When generalizing the results, it is also neces_x0002_sary to assume a selection bias, since these were patients who visited pharmacies and those who could not co…
107	Unni E J et al.,2009	Patients of 18 years of age or older, members of Harris Interactive (HI) panel, taking cholesterol-lowering medications or asthma maintenance medications or both, and Internet users	Medication Adherence Reasons Scale (MAR- Scale)	Nil	Not reported	Cholesterol-lowering medications, asthma maintenance medications	Cardiovascular disease, Asthma	Cholesterol-lowering medications: 420, asthma maintenance medications: 399	Not reported	Not reported	Not reported	Depression, anxiety, dosing convenience, regimen complexity, treatment duration, side effects, treatment satisfaction and beliefs in medications, insurance status and out-of-pocket cost of medications, self-efficacy, self-regulation, internal locus of control, social support, attitude by others toward disease, perceptions about own health and illness and self-reported severity of illness	Forgetfullness, asymptomatic/ thinking that the drug is not needed/feeling well without medication, running out of prescription/drug not available, drug is ineffective, taking too many drugs, unclear about proper administration, difficulty in swallowing, problems opening containers	Nil	Limitations: Convenience sampling was limiting the generalizability of the results. Since, the mode of survey administration was through the Internet, this poses selection bias in the sample. Consequently, the results from this study do not represent the general population. The study used theMARS, which is a newly constructed scale to measure medication nonadherence. Although the reliability of t…
108	Van de Steeg N et al.,2009	Patients under treatment with antihypertensive drugs for at least 12 months	MMAS 4/ Morisky-Green test (MGT) and Medication Adherence Report Scale (MARS-5)	Nil	MMAS 4 : Score less than 4 MARS -5: Score less than 20	Antihypertensive medications	Hypertension	128	71.1	M: 48 % F: 52 %	MMAS 4: 28.9% MARS-5: 4.8%	Nil	Nil	Nil	Limitations: Since no more than the quantity of the medication prescribed within a certain interval was measured, the correct timing of the doses or the actual ingesting of the medicine cannot be verified. It is even thinkable that patients purposefully did not take their pills but threw them away and still let their GPs prescribe them to avoid confrontation. Drug stockpiling could have occurred,…
109	Wang Y et al.,2012	Patients had to be at least 21 years old with a known diagnosis of Type 2 diabetes for at least 1 year, treated with oral hypoglycaemic agents and ⁄ or insulin, and on regular follow-up at the National Healthcare Group Polyclinics for treatment of diabetes.	MMAS 4/ Morisky-Green test (MGT)	Nil	Not reported	Antidiabetic medications and or Insulin	DM	294	58.0 ± 9.0	M: 52.4 % F: 47.6 %	Not reported	Forgetting, carelessness, stopping the drug when feeling better and ⁄ or stopping the drug when feeling worse	Nil	Nil	Limitations: Respondents in our study were recruited only from the primary care setting and may not be representative of the population of patients with diabetes with poorer glycaemic control or those in tertiary care. Second, the convenience sampling procedure may have led the study sample liable to selection bias. Patients who were non-adherent to prescribed medications were less likely to visi…
110	Weinman J et al.,2019	Patients with Type 2 Diabetes, from four different community diabetes outpatient clinics in South London, were approached over a 6-week period to participate in the study	Making Medicines Work For You (MMWFU)	Nil	(Category i) 0–1 = adherent, 2–7 = non-adherent; (Category ii) 0 = adherent and 1–7 = non-adherent.	Antidiabetic medications and or Insulin	DM	145	59.8 ± 11.8	M: 48.3 % F: 51.7 %	Not reported	Nil	Nil	Nil	Limitations: Only patients with type 2 diabetes were included and it will be important to establish how well the screener works in other patient groups and settings. The sensitivity and specificity of the MMWFU were tested against a self_x0002_report adherence measure and it would be good to test the reliability of the screener with a biomarker of adher_x0002_ence. Also, it will be important to s…
111	Wang Y H et al.,2023	Individuals who had been prescribed to use at least one inhaled medication daily; had a diagnosis of COPD (based on post-bronchodilator FEV1/FVC < 70%) (ICD-10: J44-J49); and were aged 40 years or olde	Inhaled Medication Adherence Scale (IMAS)	Nil	Not reported	Inhalation medication	COPD	235	73.12 ± 16.7	M: 93.6 % F: 6.4 %	Not reported	Nil	Nil	Nil	Limitations: First, the present sample had low representativeness because all participants were outpatients from a regional hospital in Taiwan. Given the low representativeness with the small sample size and use of convenience sampling, the present findings might not have good generalizability to other patient groups. Further studies are needed to replicate the present findings with the use of a …
112	Wang Y et al.,2021	Patients aged > 18 years with any chronic disease took medicines > 3 months	General Medication Adherence Scale (GMAS)	Nil	scores greater than 27	Not reported	Chronic diseases	312	60.3 ± 14	M: 54.2 % F: 45.8 %	Not reported	Nil	Nil	Nil	Limitations: First, the sample is only from a city in northern China. Besides, patients with any chronic disease were included in the analysis. But the reasons for non-adherence can be very different for the same patient with different diseases. The validation of GMAS-C in spe_x0002_cific disease, multiple regions, different clinical settings and populations is required in the future. Second, soc…
113	Wells J et al., 2023	Patients over the age of 18 with a COPD diagnosis that were prescribed ≥1 inhaled medication for their respiratory condition	SPUR - 27	Nil	Cut off score for Adherence is 87	Inhalation medication	COPD	100	Not reported	M: 48 % F: 52 %	Not reported	Nil	Nil	Nil	Limitations: Due to the Covid-19 pandemic, there was a significant impact on the recruitment period that resulted in a small sample size; hence, the study results should be treated cautiously. This is particularly true given the impact on the availability of routinely collected clinical data such as GOLD, MRC and lung function tests, which had not been reported as frequently during the Covid-19 p…
114	Wells J S et al.,2022	Patients with ≥18 years of age, prescribed ≥1 antiglycaemic agent and able to speak English. Partic_x0002_ipants had a minimum 6-month history of prescribed medications.	SPUR 45	Nil	Not reported	Antidiabetic medications and or Insulin	DM	378	Not reported	M: 58.7 % F: 40.2% Other: 1.1%	Not reported	Nil	Nil	Nil	Limitations: y. Those recruited from the community arm are more likely to report an incorrect HbA1c value based on their memory versus HbA1c data that were extracted directly from the medical records for patients from the hospital arm. Hence, this is a potential limitation to quantifying true correlations between self_x0002_report and objective measures that future work should look to address. An…
115	Wu J et al.,2020	T2DM patients aged 65 and older who had been treated with antidiabetic agents for at least 3 months and were admitted to the endocrinology department of Huadong Hospital.	Self-Efficacy for Appropriate Medication Use Scale/ Self-efficacy for Appropriate Medication Adherence Scale (SEAMS)	Nil	Not reported	Antidiabetic medications and or Insulin	DM	204	74.97 ± 7.38	M: 45.1 % F: 54.9%	Not reported	Nil	Nil	Nil	Limitations: . First, we conducted this study from a single tertiary hospital in Shanghai, China. The findings could be more generalizable if we launched the study in more hospitals. Second, the participants recruited in this study were from the inpatient department, and future research should test the psychometric properties of the C-SEAMS with larger and more diverse patient samples. Third, acc…
116	Zongo A et al.,2015	Patients with 18 years of age or older, had in-file valid e-mail addresses and had received notification that they had type 2 diabetes.	4-item self-report (SR-4)scale and MMAS 8	Nil	SR-4: 2 to 3 - medium adherence and 4 - high adherence, MMAS 8:Medium adherence (score of 6 to <8) and high adherence (score of 8)	Antidiabetic medications	DM	156	64.3	M: 62.1 % F: 37.9 %	SR - 4: 0.6 %, MMAS 8 : 13.1%	forgetting, carelessness, stopping the drug when feeling better and stopping the drug when feeling worse.	Nil	Nil	Limitations: First, as the A1C test was self-performed, inaccurate test results may occur if participants do not respect the optimal conditions for executing the test. Moreover, intentional or unintentional errors in reporting the test results may be of concern. However, intentionally reporting lower test results to please the investigators is less likely to have occurred in our study sample beca…
117	Zongo A et al.,2016	Patients with aged 18 years or older with a valid e-mail address and notification that they were suffering from type 2 diabetes.	MMAS 8	Nil	Medium adherence (score of 6 to <8) and high adherence (score of 8)	Antidiabetic medications	DM	901	64.2	M: 58.6 % F: 41.4 %	0.145	stopping medication when diabetes is under control, stopping when feeling worse, feeling hassled about sticking to the prescription, Forgetfulness,	Nil	Nil	Limitations: First, because we only assessed the internal consistency of the MMAS-8, we cannot draw any conclusions concerning its reliability. Second, because the population in a web survey is restricted to those who have access to Internet and are computer literate, our study sample may not be representative of the general population with type 2 diabetes.
118	Chung W W et al.,2015	People with type 2 diabetes, aged 21 years and above, who were using at least one anti­diabetes agent and could communicate in English	Malaysian Medication Adherence Scale (MALMAS)	Nil	Not reported	Antidiabetic medications	DM	136	58.1 ± 10.2	M: 46.3 % F: 53.7 %	Not reported	Nil	Nil	Nil	Limitations: The MALMAS was validated only in English. Thus, only patients who could communicate in English were recruited. However, Malaysia is a multiracial society, where other languages such as Malay, Mandarin and Tamil are also widely used. Therefore, there is a need to translate and validate the MALMAS in these languages so that studies on medication adherence in Malaysia can include partic…
119	Dehghan M et al.,2014	Hypertensive patients who were 18 or older and who had taken at least one anti-hypertensive medication	Hill-Bone compliance to high blood pressure therapy scale (HBCTS)	Nil	Not reported	Antihypertensive medications	Hypertension	280	55.5 ± 8.86	M: 67.10 % F: 32.9 %	Not reported	Nil	Nil	Nil	Limitations: 1) Hospitalized patients participated in the study. We paid attention to the patients’ comfort status, and their blood pressure was measured in a standard approach, but their responses may have been affected by their hospitalization. 2) convenience sampling and the small sample size for assessing the test-retest reliability. 3) Since the Iranian healthcare system does not encourage r…
120	Lomper K et al.,2018	Patients diagnosed with hypertension in accordance with the European Society of Hypertension guidelines treated with at least one antihypertensive drug for 6 months or more, were older than 18 years, and had no mental disorders or cognitive impairment with dementia	Adherence to Refills and Medications Scale (ARMS)	Nil	Score ≤ 15	Not reported	Chronic diseases (Coronary artery disease, hypertension, dyslipidemia, and diabetes mellitus)	279	66.5 ± 11.0	M: 40.5 % F: 59.5 %	0.484	Nil	Nil	Nil	Limitations: it was carried out at a single inner-city hospital. Second, most patients in the study used five or more medications daily, and the scale may perform differently in populations with less medication use. Another limitation is the lack of a repeatability (retest) analysis, as well as the lack of a comparison between the self-reported adherence measure and biochemical measures that coul…
121	Ma C et al.,2011	Patients older than 18 years of age, with more than 1 year duration of hypertension; an average SBP of 140 mmHg or greater and or an average DBP of 90 mmHg or greater; patients diagnosed as having essential hypertension by a cardiovascular physician	Treatment Adherence Questionnaire for Patients with Hypertension (TAQPH)	Nil	Not reported	Antihypertensive medications	Hypertension	278	59.68 ± 10.69	M: 41.7 % F: 58.3 %	Not reported	Nil	Nil	Nil	Limitations: Although two focus groups were assembled in exploring the perceptions of treatment adherence in the first stage, the sample did not include the broad representatives from other health stakeholders, such as families, friends, physicians and nurses of community healthcare centres. Similarly, in the field test, a small sample size was obtained and the research settings did not cover dif…
122	Mathias S D et al.,2001	English-speaking Canadian residents who were at least 18 years of age, and had been diagnosed by a physician with moderate asthma.	Patient Satisfaction with Asthma Medication (PSAM) questionnaire	Nil	Not reported	Inhalation medication	Asthma	53	47.3 ± 14.1	M: 30 % F: 70 %	Not reported	Nil	Nil	Nil	Limitations: The study was conducted in Canada, as formoterol is not yet approved throughout the rest of North America. Our study population was a relatively small convenience sample (n=53), with a smaller number of formoterol participants enrolled rela_x0002_tive to the other groups. Because the validation was conducted with a convenience sample of self-reported moderate asthmatics using one of …
123	Mostafavi F et al.,2016	Diagnosis of hypertension, periodical follow-up of treatment for 1 year at least, aged >18 and 60> years, being literate and consumption of a reducing hyperten_x0002_sion drug at least	Beliefs about Medication Questionnaire (BMQ)	Nil	Not reported	Antihypertensive medications	Hypertension	612	44.08 ± 10.38	M: 48.7 % F: 51.3 %	Not reported	Nil	Nil	Nil	Limitations: Despite the patients attending in health centers, it is not possible to generalize these samples to the entire community. Researcher was not able to test predictive validity because of inaccessibility of reliable tool in terms of beliefs about medicines. Due to the cross-sectional study, we were not capable to investigate causal relationship between the medication adherence and belie…
124	Wetzels G et al.,2006	Hypertensive patients who were treated with antihypertensive medication	Maastricht Utrecht Adherence in Hypertension (MUAH)-questionnaire	Nil	Not reported	Antihypertensive medications	Hypertension	255	Not reported	M: 50 % F: 50 %	Not reported	Nil	Nil	Nil	Limitations: The percentage of poor compliers identified using the BMQ was much higher than determined by refill adherence (79% versus 19%). The most likely explanation is that 50% of the patients had doubts about the effectiveness of their medication, which results in a positive score on the Belief Screen of the BMQ. This high percentage may result from the inclusion criteria in the Maastricht r…
125	Ogedegbe G et al.,2003	African American as determined by self-report, had a diagnosis of hypertension, were age 18 years and older, were fluent in English, were taking at least one antihypertensive medication and had been followed in the primary care practice for a period of at least 1 year	Medication Adherence Self-Efficacy Scale (MASES)	Nil	Not reported	Antihypertensive medications	Hypertension	Item generation = 106, Item analysis = 72	Item generation = 55.7 ± 12.8, Item analysis = 58.9 ± 12.6	Item generation; M: 42 % F: 58 % Item analysis; M: 22 % F: 78 %	Not reported	Nil	Nil	Nil	Limitations: First, the group of patients for the test–retest phase was a very homogenous sample, which comprised mostly of women. Additionally, the results of the reliability phase may be lim_x0002_ited by the fact that it was established in a convenience sample of self-selected hypertensive African Americans patients, whose blood pressure measurements may not be representative of the general po…
126	Prado J C et al.,2007	Hypertensive patients who were undergoing treatment for at least 2 months in a primary care unit in Floriano´polis (Brazil)	MMAS 4/ Morisky-Green test (MGT)	Nil	Not reported	Antihypertensive medications	Hypertension	109	Not reported	M: 28.4 % F: 71.6 %	0.621	Nil	Nil	Nil	Limitations: First, although the pill count is widely used as gold standard in adherence validation studies, it is likely to overestimate the adherence. Another possible limitation of this study is the short time between the initial and final visit. Finally, the external validity of the study may be limited, because the characteristics of the population studied may be different from those in othe…
127	Tordera M P et al.,2009	Diagnosis of asthma according to the criteria established by the Spanish Guidelines for the Management of Asthma (GEMA)13; a stable clinical situation, defined as no changes in symptoms or treatment for at least 4 weeks; disease duration of more than 2 years; and absence of other chronic diseases, including disabling mental disorders.	Health belief model (HBM) -based questionnaire, Beliefs About Medicines Questionnaire (BMQ)	Nil	Not reported	Not reported	Asthma	126	Not reported	Not reported	Not reported	Nil	Nil	Nil	Not reported
128	Ruiz M A et al.,2008	Outpatients of either sex and over 18 years of age, diagnosed with one of the aforemen_x0002_tioned diseases, with two or more months of treatment for the disorder at the time of selection, the ability to understand and answer the health questionnaires included in the study, and willing to sign the informed consent form	Treatment Satisfaction with Medicines Questionnaire” (SATMED-Q)	Nil	Not reported	Not reported	Chronic diseases	455	62.07 ± 13.61	M: 50.3 % F: 49.7 %	Not reported	Nil	Nil	Nil	Limitations: It involves a cross-sectional design and is not capable of examining casual influences of low treatment satisfaction on clinically relevant outcomes. Another limitation is that only included patients with seven chronic disorders, and extrapolation of the results to other diseases therefore must be performed with due caution. Drug interactions and comorbidities have not been studied, …
129	Hahn S R et al.,2008	Diagnosis of asthma, diabetes, or depression; were prescribed medications; were located in the United States; could read English; and were at least 18 years old.	ASK-20 (Adherence Starts with Knowledge) scale	Nil	Not reported	Not reported	Chronic diseases (asthma, diabetes,or depression)	605 (Asthma - 200, Depression - 202, and Diabetes - 203)	52.5 ± 13.8	M: 34.4 % F: 65.6 %	Not reported	Nil	Nil	Nil	Limitations: First, administration of the survey on the Internet probably introduced selection bias, rendering the study sample less representative of the clinical populations with which it will most often be used. This limitation is exemplified by the under-representation of minority patients in the study population. Additionally, this survey employed patient-reported measures of adherence as va…
130	Matza L S et al.,2008	18 years of age or older, and able to read and write English who have a self-reported diagnosis of asthma, type 2 diabetes, or congestive heart failure (CHF) for at least 1 year, and to be currently taking one or more prescription medications for these conditions	ASK-20 (Adherence Starts with Knowledge) scale	Nil	Not reported	Not reported	Asthma, type 2 diabetes, or congestive heart failure (CHF)	112	46.7 ± 10.6	M: 24.1 % F: 75.9 %	Not reported	Nil	Nil	Nil	Future research may also focus on refining or deleting potentially problematic items.
131	Matza L S et al.,2009	18 years of age or older, and able to read and write English who have a self-reported diagnosis of asthma, type 2 diabetes, or congestive heart failure (CHF) for at least 1 year, and to be currently taking one or more prescription medications for these conditions	ASK-12 (Adherence Starts with Knowledge) scale	Nil	Not reported	Not reported	Chronic diseases (Asthma, type 2 diabetes, or congestive heart failure (CHF))	112	46.7 ± 10.6	M: 24.1 % F: 75.9 %	Not reported	Nil	Nil	Nil	Limitations: Small sample size, Another limitation is that demographic characteristics of the current sample could limit generalizability of results. Additional research with larger, more diverse samples is needed to build confidence in the ASK-12.
132	Atkinson M J et al.,2004	Patients with at least 18 years of age, able to read English, and able to complete a questionnaire on-line.	Treatment Satisfaction Questionnaire for Medication (TSQM)	Nil	Not reported	Not reported	Chronic diseases (asthma, arthritis, cancer, cardiovascular disease,depression/ anxiety, diabetes, infectious disease, migraine, and psoriasis)	567	50.5 ± 13.0	Not reported	Not reported	Nil	Nil	Nil	Not reported
133	Atkinson M J et al.,2005	Patients with at least 18 years old, speak English, and consent to study participation	Treatment Satisfaction Questionnaire for Medication (TSQM) Version II	Nil	Not reported	Not reported	Chronic diseases (asthma, arthritis, cancer, cardiovascular disease,depression/ anxiety, diabetes, infectious disease, migraine, and psoriasis)	342	49.9 ± 16.2	Not reported	Not reported	Nil	Nil	Nil	Limitations: 1) The short study duration may have truncated the sampling frame (right censoring persistence data) and affected the frequency and reasons for discontinuations. 2) Recall bias
134	Cohen J L et al.,2009	Adults with persistent asthma prescribed an ICS by metered-dose inhaler (MDI) so an electronic monitor attached	Medication Adherence Report Scale (MARS-10)	Nil	Score greater than or equal to 4.5	Inhaled corticosteroids (ICS)	Asthma	318	48 ± 13	M: 17 % F: 83 %	0.694	Nil	Nil	Nil	Limitations: generalizability of our findings to different settings is unknown.
135	George J et al.,2005	Patients with chronic lung conditions were contacted through various respiratory support groups and one pulmonary rehabilitation centre in Victoria, Australia, for validating the questionnaire	Beliefs and Behaviour Questionnaire (BBQ)	Nil	score of 25	Not reported	Chronic obstructive pulmonary disease (COPD)	276	71.1 ± 8.7	M: 54.4 % F: 45.6 %	Not reported	Too many drugs/doses, forgetfulness, concern about medications, beliefs about medication effectiveness, medication costs, and the presence of adverse effects	Nil	Nil	Not reported
136	Horne R et al.,1999	Patients who prescribed one or more medicines for regular use in the treatment of their illness for at least two months prior to the study and if they could read and understand the questionnaire and felt well enough to complete it.	Beliefs about Medication Questionnaire (BMQ)	Nil	Not reported	Not reported	Chronic disease (Asthma, Diabetes, Psychiatry patients)	524	42.3 ± 11.1	M: 25 % F: 75 %	Not reported	Nil	Nil	Nil	Due to the lack of availability of validated measures of medication beliefs, aspects of the criterion-related valid_x0002_ity of the BMQ scales were evaluated against single-item constructs of attitudes to specific and general medication. The evaluation of the validity of the BMQ was also lim_x0002_ited by the absence of data testing the predictive validity of the measure. This is currently being…
137	Wallston K A et al.,2007	Patients diagnosed with Type 1 and Type 2 DM	Perceived Diabetes Self-Management Scale (PDSMS)	Nil	Not reported	Antidiabetic medications	Type 1 and type 2 DM	398 (Type 1: 57 Type 2: 341)	54.2 ± 12.95	M: 49.2 % F: 50.8 %	Not reported	Nil	Nil	Nil	Limitation: of our study is that the design is cross-sectional. This means that we cannot know for certain whether perceived diabetes self-man_x0002_agement competence precedes or follows engaging in self-care activities and experiencing desirable clinical outcomes (such as better glycemic control). We have no idea how many of our participants actually knew whe_x0002_ther and to what degree their…
138	Buszko K et al., 2016	Cardciovascular disease	Adherence Scale in Chronic Diseases (ASCD)	Nil	> 29	Not reported	Cardiovascular disease	413	60.8 ± 9.7	M: 72.9% F: 27.1%	Not reported	Not reported	Not reported	Nil	Nil
139	Munoz Cobos F et al.,2024	COPD	Inhaled Therapy Beliefs Questionnaire	Nil	Not reported	Inhaled corticosteroids (ICS)	COPD	262	71.5 ± 8.1	M: 75% F: 25%	Not reported	Not reported	Not reported	Nil	Nil
140	Soares S M et al.,2024	Hypertension	Simplified Medication Adherence Questionnaire (SMAQ)	Nil	Not reported	Antihypertensive medications	Hypertension	117	56.6 ± 10.7	M: 27.4% F: 72.6%	0.795	Not reported	Not reported	Nil	Nil

## Sheet: MA assessment scale comparison
Sl.No.	Self report adherence scale	Author and year of publication	dev/translational	Scale developed based on$	Number of questions	Time to complete	Barriers identified Yes/No	Barriers to medication taking behaviour identified	Stage of medication -taking identified	Validated in patients with low literacy (Yes/No)	Assess self-efficacy (Yes/No)	Assess Reliability (Yes/No)	Simple scoring at bedside (Yes/No)	Domains assessed	List of items			Scale developed based on$ : Based on literature review/ patient interview/ expertise
1	Medication Compliance Questionnaire (MCQ)	Fadhilah AN et al.,2019	trans	Morisky Medication Adherence Scale (MMAS), Hill Bone Compliance to High Blood Pressure Therapy Scale	7	Not reported	No	Nil	Not reported	Yes	Not reported	Yes	No	Adherence	1. How often do you forget to take your medicine? 2.How often do you decide not to take your medicine? 3.How often do you miss taking your medicine because you feel better? 4.How often do you decide to take less of your medicine? 5.How often do you stop taking your medicine because you feel sick due to effects of the medicine? 6.How often do you forget to bring along your medicine when you travel…
2	MMAS 8	Al Khazaz H et.al., 2010	trans	MMAS-4	8	10-12 Minutes	No	Nil	Not reported	Yes	Not reported	Yes	No	Adherence	1. Do you sometimes forget to take your pills? 2 .People sometimes miss taking their medications for reasons other than forgetting. Thinking over the past two weeks, were there any days when you did not take your medicine? 3.Have you ever cut back or stopped taking your medication without telling your doctor, because you felt worse when you took it? 4. When you travel or leave home, do you someti…
		Anbazhakan S et al.,2016	trans	Nil	8	Not reported	No	Nil	Not reported	Yes	Not reported	Not reported	Not reported	Adherence	1. Do you sometimes forget to take your pills? 2 .People sometimes miss taking their medications for reasons other than forgetting. Thinking over the past two weeks, were there any days when you did not take your medicine? 3.Have you ever cut back or stopped taking your medication without telling your doctor, because you felt worse when you took it? 4. When you travel or leave home, do you someti…
		Ashur S T et al., 2015	trans	Nil	8	Not reported	No	Nil	Not reported	No	Not reported	Not reported	Not reported	Adherence	1. Do you sometimes forget to take your pills? 2 .People sometimes miss taking their medications for reasons other than forgetting. Thinking over the past two weeks, were there any days when you did not take your medicine? 3.Have you ever cut back or stopped taking your medication without telling your doctor, because you felt worse when you took it? 4. When you travel or leave home, do you someti…
		Arnet I et al.,2015	trans	Nil	8	5 minutes	No	Nil	Not reported	No	Not reported	Yes	Not reported	Adherence	1. Do you sometimes forget to take your pills? 2 .People sometimes miss taking their medications for reasons other than forgetting. Thinking over the past two weeks, were there any days when you did not take your medicine? 3.Have you ever cut back or stopped taking your medication without telling your doctor, because you felt worse when you took it? 4. When you travel or leave home, do you someti…
		Cabral A C et al.,2017	trans	Nil	8	Not reported	No	Nil	Not reported	No	Not reported	Yes	Not reported	Adherence	1. Do you sometimes forget to take your pills? 2 .People sometimes miss taking their medications for reasons other than forgetting. Thinking over the past two weeks, were there any days when you did not take your medicine? 3.Have you ever cut back or stopped taking your medication without telling your doctor, because you felt worse when you took it? 4. When you travel or leave home, do you someti…
		Al abboud S A et al.,2016	trans	Nil	8	Not reported	No	Nil	Not reported	Yes	Not reported	Yes	Not reported	Adherence	1. Do you sometimes forget to take your pills? 2 .People sometimes miss taking their medications for reasons other than forgetting. Thinking over the past two weeks, were there any days when you did not take your medicine? 3.Have you ever cut back or stopped taking your medication without telling your doctor, because you felt worse when you took it? 4. When you travel or leave home, do you someti…
		Gallagher B D et al,2015	trans	Nil	8	Not reported	No	Nil	Not reported	No	Not reported	Yes	Not reported	Adherence	1. Do you sometimes forget to take your pills? 2 .People sometimes miss taking their medications for reasons other than forgetting. Thinking over the past two weeks, were there any days when you did not take your medicine? 3.Have you ever cut back or stopped taking your medication without telling your doctor, because you felt worse when you took it? 4. When you travel or leave home, do you someti…
		Asilar R H et al.,2014	trans	Nil	8	Not reported	No	Nil	Not reported	Yes	Not reported	Yes	Not reported	Adherence	1. Do you sometimes forget to take your high blood pressure pills? 2. People sometimes miss taking their medications for reasons other than forgetting. Thinking over the past two weeks, were there any days when you did not take your high blood pressure medication? 3. Have you ever cut back or stopped taking your medication without telling your doctor because you felt worse when you took it? 4. Wh…
		Iranpour A et al.,2022	trans	Nil	8	Not reported	No	Nil	Not reported	No	Not reported	Yes	Not reported	Adherence	1. Do you sometimes forget to take your high blood pressure pills? 2. People sometimes miss taking their medications for reasons other than forgetting. Thinking over the past two weeks, were there any days when you did not take your high blood pressure medication? 3. Have you ever cut back or stopped taking your medication without telling your doctor because you felt worse when you took it? 4. Wh…
		Janezic A et al.,2017	trans	Nil	8	Not reported	No	Nil	Not reported	No	Not reported	Yes	Not reported	Adherence	1. Do you sometimes forget to take your high blood pressure pills? 2. People sometimes miss taking their medications for reasons other than forgetting. Thinking over the past two weeks, were there any days when you did not take your high blood pressure medication? 3. Have you ever cut back or stopped taking your medication without telling your doctor because you felt worse when you took it? 4. Wh…
		Kim J H et al.,2014	trans	MMAS 4/ Morisky-Green test (MGT)	8	Not reported	No	Nil	Not reported	No	Not reported	Yes	Not reported	Adherence	1. Do you sometimes forget to take your high blood pressure pills? 2. People sometimes miss taking their medications for reasons other than forgetting. Thinking over the past two weeks, were there any days when you did not take your high blood pressure medication? 3. Have you ever cut back or stopped taking your medication without telling your doctor because you felt worse when you took it? 4. Wh…
		Savoldelli V K et al.,2012	trans	Nil	8	5 minutes	No	Nil	Not reported	No	Not reported	Yes	Not reported	Adherence	1. Do you sometimes forget to take your high blood pressure pills? 2. People sometimes miss taking their medications for reasons other than forgetting. Thinking over the past two weeks, were there any days when you did not take your high blood pressure medication? 3. Have you ever cut back or stopped taking your medication without telling your doctor because you felt worse when you took it? 4. Wh…
		Polanska B J et al., 2016	trans	Nil	8	Not reported	No	Nil	Not reported	Yes	Not reported	Yes	Not reported	Adherence	1. Do you sometimes forget to take your high blood pressure pills? 2. People sometimes miss taking their medications for reasons other than forgetting. Thinking over the past two weeks, were there any days when you did not take your high blood pressure medication? 3. Have you ever cut back or stopped taking your medication without telling your doctor because you felt worse when you took it? 4. Wh…
		Laghousi D et al.,2021	trans	Nil	8	Not reported	No	Nil	Not reported	Yes	Not reported	Yes	Not reported	Adherence	1. Do you sometimes forget to take your high blood pressure pills? 2. People sometimes miss taking their medications for reasons other than forgetting. Thinking over the past two weeks, were there any days when you did not take your high blood pressure medication? 3. Have you ever cut back or stopped taking your medication without telling your doctor because you felt worse when you took it? 4. Wh…
		Lee W Y et al.,2013	trans	MMAS 4	8	Not reported	No	Nil	Not reported	Yes	Not reported	Yes	No	Not reported	1. Do you sometimes forget to take your high blood pressure pills? 2. People sometimes miss taking their medications for reasons other than forgetting. Thinking over the past two weeks, were there any days when you did not take your high blood pressure medication? 3. Have you ever cut back or stopped taking your medication without telling your doctor because you felt worse when you took it? 4. Wh…
		Martinez-Perez P et al.,2021	trans	Nil	8	Not reported	No	Nil	Not reported	Yes	Not reported	Yes	No	Not reported	1.Do you sometimes forget to take your diabetes medicine 2.People sometimes miss taking their medicines for reasons other than forgetting.Thinking over the past two weeks, were there any days when you did not take your diabetes medicine? 3.Have you ever cut back or stopped taking your diabetes medicine without telling your doctor because you felt worse when you took it? 4.When you travel or leave…
		Moharamzad Y et al., 2015	trans	Nil	8	Not reported	No	Nil	Not reported	Yes	Not reported	Yes	No	Not reported	1. Do you sometimes forget to take your high blood pressure pills? 2. People sometimes miss taking their medications for reasons other than forgetting. Thinking over the past two weeks, were there any days when you did not take your high blood pressure medication? 3. Have you ever cut back or stopped taking your medication without telling your doctor because you felt worse when you took it? 4. Wh…
		Okello S et al.,2016	trans	Nil	8	Not reported	No	Nil	Not reported	Yes	Not reported	Yes	No	Not reported	1. Do you sometimes forget to take your high blood pressure pills? 2. People sometimes miss taking their medications for reasons other than forgetting. Thinking over the past two weeks, were there any days when you did not take your high blood pressure medication? 3. Have you ever cut back or stopped taking your medication without telling your doctor because you felt worse when you took it? 4. Wh…
		Deoliveira-Filho A D et al.,2014	trans	Nil	8	Not reported	No	Nil	Not reported	Yes	Not reported	Yes	No	Not reported	1. Do you sometimes forget to take your high blood pressure pills? 2. People sometimes miss taking their medications for reasons other than forgetting. Thinking over the past two weeks, were there any days when you did not take your high blood pressure medication? 3. Have you ever cut back or stopped taking your medication without telling your doctor because you felt worse when you took it? 4. Wh…
		Sakthong P et al., 2009	trans	Nil	8	Not reported	No	Nil	Not reported	No	Not reported	Yes	No	Not reported	1. Do you sometimes forget to take your pills? 2 .People sometimes miss taking their medications for reasons other than forgetting. Thinking over the past two weeks, were there any days when you did not take your medicine? 3.Have you ever cut back or stopped taking your medication without telling your doctor, because you felt worse when you took it? 4. When you travel or leave home, do you someti…
		Shin D S et al.,2013	trans	Nil	8	30 - 40 minutes	No	Nil	Not reported	Yes	Not reported	Yes	No	Intentional and unintentional adherence	1. Do you sometimes forget to take your high blood pressure pills? 2. Over the past two weeks, were there any days when you did not take your high blood pressure medicine? 3. Have you ever cut back or stopped taking your medication without telling your doctor because you felt worse when you took it? 4. When you travel or leave home, do you sometimes forget to bring along your medications? 5. Did …
		Tandon S et al.,2015	trans	MMAS 4	8	Not reported	No	Nil	Not reported	Yes	Not reported	Yes	No	Not reported	1. Do you sometimes forget to take your diabetes pills/injections? 2. People sometimes miss taking their medications for reasons other than forgetting. Thinking over the past 2 weeks, were there any days when you did not take your diabetes medicine? 3. Have you ever cut back or stopped taking your medication without telling your doctor, because you felt worse when you took it? 4. When you travel …
		Zongo A et al.,2015	trans	Nil	8	Not reported	No	Nil	Not reported	No	Not reported	Yes	No	Not reported	1. Do you sometimes forget to take your pills? 2 .People sometimes miss taking their medications for reasons other than forgetting. Thinking over the past two weeks, were there any days when you did not take your medicine? 3.Have you ever cut back or stopped taking your medication without telling your doctor, because you felt worse when you took it? 4. When you travel or leave home, do you someti…
		Zongo A et al.,2016	trans	Nil	8	Not reported	Yes	stopping medication when diabetes is under control, stopping when feeling worse, feeling hassled about sticking to the prescription, Forgetfulness,	Not reported	No	Not reported	Yes	No	Not reported	1. Do you sometimes forget to take your pills? 2 .People sometimes miss taking their medications for reasons other than forgetting. Thinking over the past two weeks, were there any days when you did not take your medicine? 3.Have you ever cut back or stopped taking your medication without telling your doctor, because you felt worse when you took it? 4. When you travel or leave home, do you someti…
3	Medication Adherence Report Scale (MARS-5)	Al Qerem W et al.,2022	trans	Nil	5	Not reported	No	Nil	Not reported	Yes	Not reported	Yes	No	Adherence	1. I forget to take them 2. I change the dose 3. I stop taking them for a while 4. I decide to skip a dose 5. I take medications less than instructed
		Chan A H Y et al.,2019	dev	MARS-10	5	Not reported	No	Nil	Not reported	No	Not reported	Yes	No	Not reported	1) I miss out a dose 2) I alter the dose 3) I forget to take it 4) I stop taking it for a while 5) I take less than instructed
		Ladova K et al., 2014	trans	Nil	5	10 to 15 minutes	No	Nil	Not reported	No	Not reported	Yes	No	Not reported	1. I forget to take them 2. I change the dose 3. I stop taking them for a while 4. I decide to skip a dose 5. I take medications less than instructed
		Mahler C et al.,2010	trans	Nil	5	Not reported	No	Nil	Not reported	No	Not reported	Yes	No	Not reported	1. I forget to take them 2. I change the dose 3. I stop taking them for a while 4. I decide to skip a dose 5. I take medications less than instructed
		Tommelein E et al.,2014	trans	Nil	5	Not reported	No	Nil	Not reported	No	Not reported	Yes	No	Unintentional nonadherence and intentional nonadherence	1: “I forget to take my inhalation medication” 2: “I change the dosage of my inhalation medication” 3: “I stop taking my inhalation medication for a while” 4: “I decide to skip one of my inhalation medication dosages” 5: “I use my inhalation medication less than is prescribed
		Van de Steeg N et al.,2009	trans	Nil	5	Not reported	No	Nil	Not reported	No	Not reported	Yes	No	Not reported	1 I alter the dose; 2 I forget to use it; 3 I stop taking it for a while; 4 I decide to miss out on a dose, and 5 I take less than instructed.
4	Beliefs about Medication Questionnaire (BMQ)	Al Qerem W et al.,2022	trans	Nil	11	Not reported	No	Nil	Not reported	Yes	Not reported	Yes	No	Beliefs, Concerns and worries	Factor 1 1. My health, at present, depends on my medicine 2. My life would be impossible without my medicine 3. Without my medicine, I would be very sick 4. My health in future will depend on my medicine 5. My medicine protects me from becoming worse Factor 2 1. Having to take medicine worries me 2. I sometimes worry about the long-term effects of my medicine 3. My medicines are mystery to me 4. …
		Alhalaiqa F et al.,2014	trans	Nil	17	15 minutes	No	Nil	Not reported	Yes	Not reported	Not reported	No	1.Harm (GH): the harmful characteristics of medication 2.Overuse (GO): (overprescribing) 3. General sensitivity (GS): sensitivity of the patients to adverse events from medications 4. General benefit (GB): the positive properties of medication	1. Doctors use too many medicines 2. People who take medicines should stop their treatment for a while every now and again 3. Medicines help many people to live better lives 4. Most medicines are addictive 5. Natural remedies are safer than medicines 6. In most cases, the benefits of medicines outweigh the risks 7. In the future, medicines will be developed to cure most diseases 8. Most medicines…
		Arikan H et al., 2018	trans	Nil	11,8	Not reported	No	Nil	Not reported	Not reported	Not reported	Yes	No	specific-necessity, specific-concerns, general-harm, and general-overuse	Specific questions: 1. Without my medicines, I would be very ill? 2. My life would be impossible without my medicines? 3. My health, at present, depends on my medicines? 4. My health in the future will depend on my medicines? 5. My medicines protect me from becoming worse? 6. I sometimes worry about becoming too dependent on my medicines? 7. My medicines disrupt my life? 8. My medicines are a mys…
		Ben A J et al.,2012	trans	Nil	11	Not reported	No	Nil	Not reported	No	Not reported	Yes	No
		Jimenez K et al.,2016	trans	Nil	18	Not reported	No	Nil	Not reported	No	Not reported	Yes	No	BMQ General :General Overuse, General Harm, BMQ Specific :Specific Necessity and Specific Concerns	BMQ Specific 1. My health, at present, depends on my medicines. 2. Having to take medicines worries me. 3. My life would be impossible without my medicines. 4. Without my medicines, I would be very ill. 5. I sometimes worry about long-term effects of my medicines. 6. My medicines are a mystery to me. 7. My health in the future will depend on my medicines. 8. My medicines disrupt my life. 9. I som…
		Karbownik MS et al.,2019	trans	Nil	18	Not reported	No	Nil	Not reported	Not reported	Not reported	Yes	No	BMQ General :General Overuse, General Harm, BMQ Specific :Specific Necessity and Specific Concerns	BMQ Specific 1. My health, at present, depends on my medicines. 2. Having to take medicines worries me. 3. My life would be impossible without my medicines. 4. Without my medicines, I would be very ill. 5. I sometimes worry about long-term effects of my medicines. 6. My medicines are a mystery to me. 7. My health in the future will depend on my medicines. 8. My medicines disrupt my life. 9. I som…
		Cai Q et al.,2019	trans	Nil	10	Not reported	No	Nil	Not reported	No	Not reported	Yes	No	BMQ-Concern and BMQ-Necessity	BMQ Specific 1. My health, at present, depends on my medicines. 2. Having to take medicines worries me. 3. My life would be impossible without my medicines. 4. Without my medicines, I would be very ill. 5. I sometimes worry about long-term effects of my medicines. 6. My medicines are a mystery to me. 7. My health in the future will depend on my medicines. 8. My medicines disrupt my life. 9. I som…
		Ranasinghe P et al.,2018	trans	Nil	10	Not reported	No	Nil	Not reported	Yes	Not reported	Yes	No	BMQ-Concern and BMQ-Necessity	BMQ Specific 1. My health, at present, depends on my medicines. 2. Having to take medicines worries me. 3. My life would be impossible without my medicines. 4. Without my medicines, I would be very ill. 5. I sometimes worry about long-term effects of my medicines. 6. My medicines are a mystery to me. 7. My health in the future will depend on my medicines. 8. My medicines disrupt my life. 9. I som…
		Svarstad B L et al.,1999	trans	Nil	18	Not reported	No	Nil	Not reported	No	Not reported	Yes	No	BMQ General :General Overuse, General Harm, BMQ Specific :Specific Necessity and Specific Concerns	BMQ Specific 1. My health, at present, depends on my medicines. 2. Having to take medicines worries me. 3. My life would be impossible without my medicines. 4. Without my medicines, I would be very ill. 5. I sometimes worry about long-term effects of my medicines. 6. My medicines are a mystery to me. 7. My health in the future will depend on my medicines. 8. My medicines disrupt my life. 9. I som…
		Tan C S et al.,2018	trans	Nil	18	15 minutes	No	Nil	Not reported	Yes	Not reported	Yes	No	BMQ General :General Overuse, General Harm, BMQ Specific :Specific Necessity and Specific Concerns	BMQ Specific 1. My health, at present, depends on my medicines. 2. Having to take medicines worries me. 3. My life would be impossible without my medicines. 4. Without my medicines, I would be very ill. 5. I sometimes worry about long-term effects of my medicines. 6. My medicines are a mystery to me. 7. My health in the future will depend on my medicines. 8. My medicines disrupt my life. 9. I som…
		Mostafavi F et al.,2016	trans	Nil	18	Not reported	No	Nil	Not reported	No	Not reported	Yes	No	BMQ General :General Overuse, General Harm, BMQ Specific :Specific Necessity and Specific Concerns	BMQ Specific 1. My health, at present, depends on my medicines. 2. Having to take medicines worries me. 3. My life would be impossible without my medicines. 4. Without my medicines, I would be very ill. 5. I sometimes worry about long-term effects of my medicines. 6. My medicines are a mystery to me. 7. My health in the future will depend on my medicines. 8. My medicines disrupt my life. 9. I som…
		Tordera M P et al.,2009	trans	Nil	18	Not reported	No	Nil	Not reported	No	Not reported	Yes	No	BMQ General :General Overuse, General Harm, BMQ Specific :Specific Necessity and Specific Concerns	BMQ Specific 1. My health, at present, depends on my medicines. 2. Having to take medicines worries me. 3. My life would be impossible without my medicines. 4. Without my medicines, I would be very ill. 5. I sometimes worry about long-term effects of my medicines. 6. My medicines are a mystery to me. 7. My health in the future will depend on my medicines. 8. My medicines disrupt my life. 9. I som…
		Horne R et al.,1999	dev	Nil	18	Not reported	No	Nil	Not reported	No	Not reported	Yes	No	BMQ General :General Overuse, General Harm, BMQ Specific :Specific Necessity and Specific Concerns	BMQ Specific 1. My health, at present, depends on my medicines. 2. Having to take medicines worries me. 3. My life would be impossible without my medicines. 4. Without my medicines, I would be very ill. 5. I sometimes worry about long-term effects of my medicines. 6. My medicines are a mystery to me. 7. My health in the future will depend on my medicines. 8. My medicines disrupt my life. 9. I som…
5	Adherence to Refills and Medications Scale (ARMS)	Alammari G et al.,2021	trans	Nil	12	10-15 minutes	No	Nil	Not reported	Yes	Not reported	Yes	No	Adherence with filling medications and adherence with taking medications	1. How often do you forget to take your medicine? 2. How often do you decide not to take your medicine? 3. How often do you forget to get prescriptions filled? 4. How often do you run out of medicine? 5. How often do you skip a dose of your medicine before you go to the doctor? 6. How often do you miss taking your medicine when you feel better? 7. How often do you miss taking your medicine when y…
		Gokdogan F et al.,2017	trans	ARMS -12	7	Not reported	No	Nil	Not reported	Yes	Not reported	Yes	No	Taking medication, Refilling medication	1. How often do you forget to take your medicine? 2. How often do you decide not to take your medicine? 3. How often do you forget to get prescriptions filled? 4. How often do you run out of medicine? 5. How often do you miss taking your medicine when you feel better? 6. How often do you miss taking your medicine when you feel sick? 7. How often do you plan ahead and refill your medicines before …
		Kiim C J et al.,2016	trans	Nil	12	20 minutes	No	Nil	Not reported	No	Not reported	Yes	No	Adherence With Taking Medications and Adherence With the Refilling of Prescriptions	1. How often do you forget to take your medicine? 2. How often do you decide not to take your medicine? 3. How often do you forget to get prescriptions filled? 4. How often do you run out of medicine? 5. How often do you skip a dose of your medicine before you go to the doctor? 6. How often do you miss taking your medicine when you feel better? 7. How often do you miss taking your medicine when y…
		Kripalani S et al.,2009	dev	Nil	12	Not reported	No	Nil	Not reported	Yes	Not reported	Yes	No	Not reported	1 How often do you forget to take your medicine? 2 How often do you decide not to take your medicine? 3 How often do you forget to get prescriptions filled? 4 How often do you run out of medicine? 5 How often do you skip a dose of your medicine before you go to the doctor? 6 How often do you miss taking you medicine when you feel better? 7 How often do you miss taking your medicine when you feel …
		Mayberry L S et al.,2013	trans	ARMS -12	11	Not reported	No	Nil	Not reported	Yes	Not reported	Yes	No	Not reported	1 How often do you forget to take your medicine? 2 How often do you decide not to take your medicine? 3 How often do you forget to get prescriptions filled? 4 How often do you run out of medicine? 5 How often do you skip a dose of your medicine before you go to the doctor? 6 How often do you miss taking you medicine when you feel better? 7 How often do you miss taking your medicine when you feel …
		Chen Y J et al.,2020	dev	ARMS -12	10	Not reported	No	Nil	Not reported	No	Not reported	Yes	No	adherence to taking medication and adherence to refilling medication	1. How often do you forget to take your medicine? 2. How often do you decide not to take your medicine? 3. How often do you forget to get prescriptions for your medicine? 4. How often do you skip a dose of your medicine before you go to the doctor? 5. How often do you miss taking your medicine when you feel better? 6. How often do you miss taking your medicine when you feel worse? 7. How often do…
		Lomper K et al.,2018	trans	Nil	12	Not reported	No	Nil	Not reported	Yes	Not reported	Yes	No	Not reported	1. How often do you forget to take your medicine? 2. How often do you decide not to take your medicine? 3. How often do you forget to get prescriptions for your medicine? 4. How often do you run out of medicine? 5. How often do you skip a dose of your medicine before you go to the doctor? 6. How often do you miss taking you medicine when you feel better? 7. How often do you miss taking you medici…
6	Self-Efficacy for Appropriate Medication Use Scale / Self-efficacy for Appropriate Medication Adherence Scale (SEAMS)	Alhazzani H et al.,2021	trans	Nil	13	Not reported	No	Nil	Not reported	No	Not reported	Yes	No	Level of confidence	1- When you take several different medicines each day? 2- When you have a busy day planned? 3- When you are away from home? 4- When no one reminds you to take the medicine? 5- When you take medicines more than once a day? 6- When the schedule to take the medicine is not convenient? 7- When your normal routine gets messed up? 8- When you get a refill of your old medicines and some of the pills loo…
		Risser J et al.,2007	dev	SEAMS -21	13	Not reported	No	Nil	Not reported	No	Not reported	Yes	No	Level of confidence	How confident are you that you can take your medicines correctly. . . . 1. When you take several different medicines each day? 2. When you have a busy day planned? 3. When you are away from home? 4. When no one reminds you to take the medicine? 5. When you take medicines more than once a day? 6. When the schedule to take the medicine is not convenient? 7. When your normal routine gets messed up? …
		Wu J et al.,2020	trans	SEAMS -21	10	Not reported	No	Nil	Not reported	No	Not reported	Yes	No	Level of confidence	How confdent are you that you can take your medicines correctly? 1. When you take several diferent medicines each day? 2. When you take medicines more than once a day? 3.When you are away from home? 4. When you have a busy day planned? 5.When they cause some side efect? 6. When no one reminds you to take the medicine? 7 .When the schedule to take the medicine is not convenient? 8. When your norma…
7	Medication Adherence Questionnaire for DM	Anuradha HV et al.,2022	dev	Nil	12	Not reported	No	Nil	Not reported	Yes	Not reported	yes	No	Adherence	1 Do you take your medicines on time every day? 2 Do you obey the follow-up orders as per your treating physician? 3 Do you continue to take your medications for chronic diseases (DM, Hypertension) when you are feeling sick? 4 Have you ever forgotten to take your medications? 5 Do you carry your medicines while travelling? 6 Do you take your medicines on days when your normal routine is disturbed…
8	Medication Adherence Questionnaire for Asthma	Axelsson M et al.2016	dev	Nil	10	Not reported	No	Nil	Not reported	Not reported	Not reported	Yes	No	Medication routines, self-adjusting the medication and concerns about side-effects	1.It’s easy to forget asthma medicine. 2.I don’t have any real habits for my asthma medicine but instead I take them when I remember 3. I’m like a periodical drinker as far as my asthma medicine is concerned. 4. Sometimes I test going without my asthma medicine to see what it’s like. 5. I don’t use my asthma medicine exactly like my doctor has said. 6. I don’t really follow the instructions for m…
9	Measure of Drug Self_x0002_Management (MeDS)	Bailey S et al.,2015	dev	Nil	12	Not reported	No	Nil	Not reported	Yes	Not reported	Yes	No	Adherence	1. Did you forget to take your (insert drug name) at any time last week? 2. In the past month have you stopped taking (insert drug name) for any reason without telling your doctor? 3. I often forget to take my medicine. 4. I am organized about when and how I take my medicines. 5. I have a hard time paying for my medicines. 6. The print instructions on my prescription bottles are confusing. 7. Hav…
10	Diabetes Medication Adherence Scale (DMAS 7)	Ayoub D et al., 2019	dev	Nil	7	Not reported	No	Nil	Not reported	Yes	Not reported	Yes	No	Psychological, Occupational, Annoyance	1) Do you sometimes stop taking your medication when feeling well? 2) Do you sometimes stop taking your medication when feeling worse? 3) Do you skip or double the dose in case of hypo/hyperglycemia? 4) Do you sometimes forget taking your medication if travelling or doing daily activity? 5) Do you skip your medication if fasting? 6) Do you sometimes stop taking your medication if there is no medi…
		Mallah Z et al.,2019	trans	Nil	7	Not reported	No	Nil	Not reported	No	Not reported	Yes	No	Psychological, Occupational, Annoyance	1) Do you sometimes stop taking your medication when feeling well? 2) Do you sometimes stop taking your medication when feeling worse? 3) Do you skip or double the dose in case of hypo/hyperglycemia? 4) Do you sometimes forget taking your medication if travelling or doing daily activity? 5) Do you skip your medication if fasting? 6) Do you sometimes stop taking your medication if there is no medi…
11	Treatment Adherence Questionnaire for Patient with Hypertension (TAQPH)	Dehghan M et al.,2015	trans	Nil	28	Not reported	No	Nil	Not reported	No	Not reported	Yes	No	Medication, diet, exercise, stimulation, weight control, and relieving stress	1. Comply with the total times of prescribed medications? 2. Comply with the total number of pills consumed daily? 3. Comply with the required time to take prescribed medications every day? 4. Never stop taking prescribed medications? 5. Never increase or decrease tablets by yourself? 6. Adhere to take prescribed medications, whether in hypertension symptoms or not? 7. Never forget to take prescr…
		Ma C et al.,2011	dev	Nil	28	Not reported	No	Nil	Not reported	No	Not reported	Yes	No	Medication, diet, exercise, stimulation, weight control, and relieving stress	1. Would you comply with the total times of prescribed medications? 2. Would you comply with the total number of pills consumed daily? 3. Would you comply with the required time to take prescribed medications every day? 4. Would you never stop taking prescribed medications? 5. Would you never increase or decrease tablets by yourself? 6. Would you adhere to take prescribed medications, whether in …
12	MMAS 4/ Morisky-Green test (MGT)	Morisky D E et al., 1986	dev	Nil	4	Not reported	No	Nil	Not reported	No	Not reported	Yes	No	Not reported	1. Do you ever forget to take your medicine? 2. Are you careless at times about taking your medicine? 3. Whewnyou feel better do you sometimes stop taking your medicine? 4. Sometimes if you feel worse when you take the medicine, do you stop taking it?
		Koschack J et al.,2010	trans	Nil	4	Not reported	No	Nil	Not reported	No	Not reported	Yes	No	Not reported	1) Do you ever forget to take your medicine? 2) Are you careless at times about taking your medicine? 3) When you feel better do you sometimes stop taking your medicine? 4) Sometimes you fell worse, when you take the medicine, do you stop taking it?
		Ben A J et al.,2012	trans	Nil	4	Not reported	No	Nil	Not reported	Yes	Not reported	Yes	No	Adherence	1) Do you sometimes have diffi culty to remember to take your medication? 2) Do you sometimes not pay attention to taking your medication? 3) When you feel better, do you sometimes stop taking your medication? 4) Sometimes, if you feel worse after taking medication, do you stop taking it?
		Kristina S A et al.,2019	trans	Nil	4	Not reported	No	Nil	Not reported	Yes	Not reported	Yes	No	Not reported	1) Do you sometimes have diffi culty to remember to take your medication? 2) Do you sometimes not pay attention to taking your medication? 3) When you feel better, do you sometimes stop taking your medication? 4) Sometimes, if you feel worse after taking medication, do you stop taking it?
		Mehrabi S et al.,2023	trans	Nil	4	Not reported	No	Nil	Not reported	Yes	Not reported	Yes	No	Not reported	1) Do you sometimes have diffi culty to remember to take your medication? 2) Do you sometimes not pay attention to taking your medication? 3) When you feel better, do you sometimes stop taking your medication? 4) Sometimes, if you feel worse after taking medication, do you stop taking it?
		Llorca C V et al.,2020	trans	Nil	4	Not reported	No	Nil	Not reported	No	Not reported	Yes	No	Not reported	1) Do you sometimes have diffi culty to remember to take your medication? 2) Do you sometimes not pay attention to taking your medication? 3) When you feel better, do you sometimes stop taking your medication? 4) Sometimes, if you feel worse after taking medication, do you stop taking it?
		Van de Steeg N et al.,2009	trans	Nil	4	Not reported	No	Nil	Not reported	No	Not reported	Yes	No	Not reported	1 Do you ever forget to take your medicine? 2 Are you careless at times about taking your medicine? 3 When you feel better, do you sometimes stop taking your medicine? 4 Sometimes if you feel worse when you take the medicine, do you stop taking it?
		Wang Y et al.,2012	trans	Nil	4	Not reported	No	Nil	Not reported	Yes	Not reported	Yes	No	Unintentional nonadherence and intentional nonadherence	1 Do you ever forget to take your medicine? 2 Are you careless at times about taking your medicine? 3 When you feel better, do you sometimes stop taking your medicine? 4 Sometimes if you feel worse when you take the medicine, do you stop taking it?
		Prado J C et al.,2007	trans	Nil	4	Not reported	Yes	Side effects	Not reported	No	Not reported	Yes	No	Unintentional nonadherence and intentional nonadherence	1 Do you ever forget to take your medicine? 2 Are you careless at times about taking your medicine? 3 When you feel better, do you sometimes stop taking your medicine? 4 Sometimes if you feel worse when you take the medicine, do you stop taking it?
13	Treatment Satisfaction Questionnaire for Medication (TSQM)	Bharmal M et al.,2009	trans	Nil	9	Not reported	No	Nil	Not reported	No	Not reported	Yes	No	Effectiveness, convenience, and global satisfaction	Effectiveness: 1) How satisfied or dissatisfied are you with the ability of the medication to prevent or treat your condition? 2) How satisfied or dissatisfied are you with the way the medication relieves your symptoms? 3) How satisfied or dissatisfied are you with the amount of time it takes the medication to start working? Convenience: 1) How easy or difficult is it to use the medication in its…
		Liberato A C S et al., 2020	trans	Nil	14	3.4 Minutes	No	Nil	Not reported	No	Not reported	Yes	No	Effectiveness, side effects, convenience, and global satisfaction	Effectiveness: 1) How satisfied or dissatisfied are you with the ability of the medication to prevent or treat your condition? 2) How satisfied or dissatisfied are you with the way the medication relieves your symptoms? 3) How satisfied or dissatisfied are you with the amount of time it takes the medication to start working? Side effects : 1) As a result of taking this medication, do you experien…
		Liberato A C S et al.,2016	trans	Nil	14	4.6 ± 2 Minutes	No	Nil	Not reported	No	Not reported	Yes	No	Effectiveness, side effects, convenience and global satisfaction	Effectiveness: 1) How satisfied or dissatisfied are you with the ability of the medication to prevent or treat your condition? 2) How satisfied or dissatisfied are you with the way the medication relieves your symptoms? 3) How satisfied or dissatisfied are you with the amount of time it takes the medication to start working? Side effects : 1) As a result of taking this medication, do you experien…
		Atkinson M J et al.,2004	dev	Nil	14	Not reported	No	Nil	Not reported	No	Not reported	Yes	No	Effectiveness, Side effects, Convenience and Global Satisfaction	1. How satisfied or dissatisfied are you with the ability of the medication to prevent or treat your condition? 2. How satisfied or dissatisfied are you with the way the medication relieves your symptoms? 3. How satisfied or dissatisfied are you with the amount of time it takes the medication to start working? 4. As a result of taking this medication, do you currently experience any side effects …
14	Treatment Satisfaction Questionnaire for Medication (TSQM) Version II	Atkinson M J et al.,2005	dev	Treatment Satisfaction Questionnaire for Medication (TSQM)	11	Not reported	No	Nil	Not reported	No	Not reported	Yes	No	Effectiveness, Side effects, and Convenience	1. How satisfied or dissatisfied are you with the ability of the medication to prevent or treat your condition? 2. How satisfied or dissatisfied are you with the way the medication relieves your symptoms? 3. As a result of taking this medication, do you currently experience any side effects at all? 4. How dissatisfied are you by side effects that interfere with your physical health and ability to…
14	Lebanese Medication Adherence Scale (LMAS)	Bou Serhal R et al.,2018	dev	Nil	14	Not reported	No	Nil	Not reported	Yes	Not reported	Yes	No	Occupational, Psychological, Annoyance, Economical	Occupational : 1) Do you forget to take your medication when you are busy (intensive work or travel)? 2) Do you forget to take your medication if you are invited to lunch or dinner? 3) Do you forget to take your medication? 4) Do you get late when it comes to buying your medication packs when they become empty? 5) Do you stop taking your medication if it forbids you from eating certain food that …
		Ibrahim L et al.,2020	trans	Nil	14	Not reported	No	Nil	Not reported	Yes	Not reported	Yes	No	Not reported	1) Do you decide to stop some of your medications without consulting your doctor if you noticed that you are taking too many medications every day? 2) Do you stop taking your medication without consulting your doctor if you do not feel better during treatment period? 3) Do you stop your chronic treatment if you get bored of it? 4) Do you stop taking your medication without consulting your doctor …
15	Medication Adherence Universal Questionnaire (MAUQ)	Cabral A C et al.,2023	dev	Maastricht Utrecht Adherence in Hypertension short version (MUAH-16)	16	Not reported	No	Nil	Not reported	Not reported	Not reported	Yes	No	Adherence	1) I feel better taking medication every day 2) If I take my medication every day, I feel confident that my disease is under control 3) The pros of taking medication weight up against the cons 4) When my disease is under control during my medical checkups, I want to take less medication 5) I dislike taking medication every day 6) I am afraid of side effects 7) I think it is not healthy for your b…
16	Medication Practical barriers to Adherence Questionnaire (MPRAQ)	Chan A H Y et al.,2021	dev	Nil	15	2-10 minutes	Yes	Side effects, or lack of motivation or perceived need to take medication	Not reported	Not reported	Not reported	Yes	No	Adherence	1) This medicine is very difficult to take (eg, swallow/inhale/inject etc) 2) The number of times I have to take this medication every day is difficult for me 3) The total number of medicines I need to take every day sometimes stops me from taking them as prescribed 4) It is difficult to remember to take this medication 5) I am sometimes too busy to take this medication 6) The instructions for th…
17	Hill Bone Compliance scale	Chatziefstratiou A et al.,2019	trans	Nil	14	Not reported	No	Nil	Not reported	Not reported	Not reported	Yes	No	Dietary intake , appointment keeping for doctor visits and prescription refill, and medication taking
		Karademir M et al.,2009	trans	Nil	14	15 minutes	No	Nil	Not reported	Yes	Not reported	Yes	No	Not reported	How often do you: 1. Forget to take your hypertension medicine? 2. Decide not to take your hypertension medicine? 3. Eat salty food? 4. Shake salt on your food before you eat it? 5. Eat fast food? 8. Forget to get prescriptions fi lled? 9. Run out of hypertension pills? 10. Skip your hypertension medicine before you go to the doctor? 11. Miss taking your hypertension pills when you feel better? 1…
		Kim M T et al.,1999	dev	Nil	14	5 minutes	No	Nil	Not reported	No	Not reported	Yes	No	1) reducing sodium intake; 2) appointment keeping; and 3) medication taking	1. How often do you forget to take your HBP medicine? 2. How often do you decide not to take your HBP medicine? 3. How often do you eat salty food? 4. How often do you shake salt on your food before you eat it? 5. How often do you eat fast food? 6. How often do you make the next appointment before you leave the doctor’s office?* 7. How often do you miss scheduled appointments? 8. How often do you…
		Koschack J et al.,2010	trans	Nil	9	Not reported	No	Nil	Not reported	No	Not reported	Yes	No	Not reported	1) How often do you forget to take your HBP medicine? 2) How often do you decide not to take your HBP medicine? 3) How often do you forget to get prescription refilled? 4) How often do you run out of HBP pills? 5) How often do you skip your HBP medicine before you go to the doctor? 6) How often do you miss taking your HBP pills when you feel better? 7) How often do you miss taking your HBP pills …
		Nakwafila O et al.,2022	trans	Nil	11	Not reported	No	Nil	Not reported	Yes	Not reported	Yes	No	Reducing sodium intake, appointment keeping, and medication adherence	1. How often do you forget to take your hypertension medicine? 2. How often do you decide not to take your hypertension medicine? 3. How often do you shake salt (uncooked salt) on your food before you eat it? 4. How often do you eat fast food (porsie chips, fat cooks, kapana etc.) 5. How often do you miss scheduled appointments? 6. How often do you forget to get prescriptions filled? 7. How often…
18	A 14 scale	Chatziefstratiou A et al.,2019	trans	Nil	14	Not reported	No	Nil	Not reported	Not reported	Not reported	Yes	No	Patients’ ability to remember to take their medicines, patients’ adaptations to medication for reasons of safety and efficacy, patients’ lifestyle including economic burden and duration of treatment and patients’ attitudes to their medication	1 ) When I get side effects from a drug, I stop taking it for good 2) When I get side effects from a drug, I stop taking it for a while (days or weeks) 3) When my disease gets worse, I increase the dose of the respective drug myself 4) When a drug has no effect, I stop taking it for good 5) If necessary, I take an extra-dose or miss out a dose (e.g. miss a water tablet because of a journey) 6) Wh…
		Jank S et al.,2009	dev	MMAS 4/ Morisky-Green test (MGT) and MARS	14	Not reported	No	Nil	Not reported	No	Not reported	Yes	No	Patients’ ability to remember to take their medicines, patients’ adaptations to medication for reasons of safety and efficacy, patients’ lifestyle including economic burden and duration of treatment and patients’ attitudes to their medication	1 ) When I get side effects from a drug, I stop taking it for good 2) When I get side effects from a drug, I stop taking it for a while (days or weeks) 3) When my disease gets worse, I increase the dose of the respective drug myself 4) When a drug has no effect, I stop taking it for good 5) If necessary, I take an extra-dose or miss out a dose (e.g. miss a water tablet because of a journey) 6) Wh…
19	Perceived Diabetes Self-Management Scale (PDSMS)	Al abboud S A et al.,2016	trans	Nil	Not reported	Not reported	No	Nil	Not reported	Yes	Not reported	Yes	No
		Wallston K A et al.,2007	dev	Nil	8	Not reported	No	Nil	Not reported	No	Not reported	Yes	No	Not reported	1. It is difficult for me to find effective solutions for problems that occur with managing my diabetes. 2. I find efforts to change things I don’t like about my diabetes are ineffective. 3. I handle myself well with respect to my diabetes. 4. I am able to manage things related to my diabetes as well as most other people. 5. I succeed in the projects I undertake to manage my diabetes. 6. Typicall…
20	Medication Understanding and Use Self_x0002_Efficacy Scale (MUSE)	Al abboud S A et al.,2016	trans	Nil	Not reported	Not reported	No	Nil	Not reported	Yes	Not reported	Yes	No
21	General Medication Adherence Scale (GMAS)	Islam M A et al.,2023	trans	Nil	11	Not reported	No	Nil	Not reported	Yes	Not reported	Yes	No	Not reported	1) Difficult to remember taking medications 2)Forgetfulness in taking medicines due to events, schedules, and travel 3) Discontinuation of medicines when patient feels well 4) Stops medicines when experiences an adverse effect 5) Stops medicines without prior intimation to the doctor 6) Discontinuation of medication therapy due to medicines for additional disease 7) Hassle to remember medicines d…
		Mahmoud M A et al.,2021	trans	Nil	11	Not reported	No	Nil	Not reported	Yes	Not reported	Yes	No	Unintentional non-adherence, intentional non-adherence, comorbidity, pill burden and cost-related non-adherence.	1) Difficult to remember taking medications 2)Forgetfulness in taking medicines due to events, schedules, and travel 3) Discontinuation of medicines when patient feels well 4) Stops medicines when experiences an adverse effect 5) Stops medicines without prior intimation to the doctor 6) Discontinuation of medication therapy due to medicines for additional disease 7) Hassle to remember medicines d…
		Maryem A et al.,2023	trans	Nil	11	Not reported	No	Nil	Not reported	Yes	Not reported	Yes	No	patient behaviour, comorbidities, cost	1) Difficult to remember taking medications 2)Forgetfulness in taking medicines due to events, schedules, and travel 3) Discontinuation of medicines when patient feels well 4) Stops medicines when experiences an adverse effect 5) Stops medicines without prior intimation to the doctor 6) Discontinuation of medication therapy due to medicines for additional disease 7) Hassle to remember medicines d…
		Naqvi A A et al.,2018	dev	Nil	11	Not reported	No	Nil	Not reported	Yes	Not reported	Yes	No	Non-adherence due to patient behavior (PBNA), Comorbidity and pill burden related non-adherence (ADPB) and, cost-related non_x0002_adherence (CRNA)	1) Difficult to remember taking medications 2)Forgetfulness in taking medicines due to events, schedules, and travel 3) Discontinuation of medicines when patient feels well 4) Stops medicines when experiences an adverse effect 5) Stops medicines without prior intimation to the doctor 6) Discontinuation of medication therapy due to medicines for additional disease 7) Hassle to remember medicines d…
		Naqvi A A et al.,2019	trans	Nil	11	Not reported	No	Nil	Not reported	No	Not reported	Yes	No	patient behaviour, comorbidities, cost	1) Difficult to remember taking medications 2)Forgetfulness in taking medicines due to events, schedules, and travel 3) Discontinuation of medicines when patient feels well 4) Stops medicines when experiences an adverse effect 5) Stops medicines without prior intimation to the doctor 6) Discontinuation of medication therapy due to medicines for additional disease 7) Hassle to remember medicines d…
		Naqvi A et al.,2019	trans	Nil	11	Not reported	No	Nil	Not reported	No	Not reported	Yes	No	Non-adherence due to patient’s behavior, . Non-adherence due to additional disease and pill burden and Cost-related non-adherence	1. Do you have difficulty in remembering to take your medications? 2. Do you forget to take your medication due to your busy schedule, traveling, meeting, events at home, party, marriage, religious celebrations, etc.? 3. Do you discontinue your medication when you feel well? 4. Do you stop taking medications when you feel adverse effects such as gastric discom_x0002_fort, etc.? 5. Do you stop tak…
		Nguyen T H et al.,2021	trans	Nil	11	Not reported	No	Nil	Not reported	No	Not reported	Yes	No	non-adherence due to patient behavior, non-adherence due to other disease and pill burden, non-adherence due to financial constraints	1. Do you have difficulty in remembering to take your medications? 2. Do you forget to take your medication due to your busy schedule, traveling, meeting, events at home, party, marriage, religious celebrations, etc.? 3. Do you discontinue your medication when you feel well? 4. Do you stop taking medications when you feel adverse effects such as gastric discom_x0002_fort, etc.? 5. Do you stop tak…
		Islam M A et al.,2023	trans	Nil	11	Not reported	No	Nil	Implementation stage	No	Not reported	Yes	No	Behaviour related non-adherence, Comorbidity and medication related non-adherence, Cost-related non-adherence	1. Do you have difficulty in remembering to take your medications? 2. Do you forget to take your medication due to your busy schedule, traveling, meeting, events at home, party, marriage, religious celebrations, etc.? 3. Do you discontinue your medication when you feel well? 4. Do you stop taking medications when you feel adverse effects such as gastric discom_x0002_fort, etc.? 5. Do you stop tak…
		Naqvi A A et al.,2020	trans	Nil	11	Not reported	No	Nil	Implementation stage	No	Not reported	Yes	No	Behaviour related non-adherence, Comorbidity and medication related non-adherence, Cost-related non-adherence	1 Difficult to remember taking medications 2 Forgetfulness in taking medicines due to events, schedules, and travel 3 Discontinuation of medicines when patient feels well 4 Stops medicines when experiences an adverse effect 5 Stops medicines without prior intimation to the doctor 6 Discontinuation of medication therapy due to medicines for additional disease 7 Hassle to remember medicines due to …
		Shrestha R et al.,2021	trans	Nil	11	Not reported	No	Nil	Not reported	Yes	Not reported	Yes	No	Patient Behaviour related Non-Adherence (PBNA), Additional Disease and Pill Burden related non-adherence (ADPB) and Cost Related Non Adherence (CRNA)	1 Difficult to remember taking medications 2 Forgetfulness in taking medicines due to events, schedules, and travel 3 Discontinuation of medicines when patient feels well 4 Stops medicines when experiences an adverse effect 5 Stops medicines without prior intimation to the doctor 6 Discontinuation of medication therapy due to medicines for additional disease 7 Hassle to remember medicines due to …
		Wang Y et al.,2021	trans	Nil	11	10 Minutes	No	Nil	Implementation stage	No	Not reported	Yes	No	Patient behavior related non-adherence, additional disease and pill burden and cost-related non-adherence	Non-adherence due to patient behavior (un-intentional and intentional) 1. Do you have difficulty in remembering to take your medications? 2. Do you forget to take your medication due to your busy schedule, travelling, meeting, events at home, party, marriage, religious celebrations, etc.? 3. Do you discontinue your medication when you feel well? 4. Do you stop taking medications when you feel adv…
22	Medication Adherence Self-Efficacy Scale-Short Form (MASES-SF)	Hacihasanoglu R et al.,2012	trans	Medication Adherence Self-Efficacy Scale (MASES-R)	13	10 minutes	No	Nil	Not reported	Yes	Not reported	Yes	No	How confident are you can take your blood pressure medications, Please rate how sure you are you that you can carry out the following task	How confident are you can take your blood pressure medications: 1. When you are busy at home 2. When there is no one to remind you 3. When you worry about taking them during your life 4. When you do not have symptoms 5. When you are with family members 6. When you are in a public area 7. When the time to take them is between your meals 8. When you are traveling 9. When you take them more than onc…
23	Medication Adherence Reasons Scale (ChMAR-Scale)	Chen P F et al.,2020	dev	Medication Adherence Reasons Scale (ChMAR-Scale)	24	Not reported	No	Nil	Not reported	Yes	Not reported	Yes	No	Belief issues, self-perception issues, forgetfulness, managing issues, Availability issues, miscellaneous (Chinese medicine, folk therapy, and cost issue)	Factor 1: Belief issues 1. I am concerned about possible side effects from this medicine 2. I am concerned about long term effects from this medicine 3. I sometimes skip this medicine to see if it is still needed 4. I had side effects from this medicine 5. I was not comfortable taking it for social reasons (e.g., I was with friends) 6. I don’t think that this medicine is working for me 7. I was n…
24	Hill-Bone compliance to high blood pressure therapy scale (HBCTS)	Cheong AT et al.,2015	trans	Nil	14	Not reported	No	Nil	Not reported	Yes	Not reported	Yes	No	Compliance to medication, appointment and salt intake	1) How often do you forget to take your blood pressure medicine? 2) How often do you miss taking your high blood pressure pills when you are careless? 3) How often do you skip your high blood pressure medicine before you go to the doctor? 4) How often do you forget to get your repeat medication? 5) How often do you decide NOT to take your blood pressure medicine? 6) How often do you miss taking y…
		Pan J et al., 2020	trans	Nil	14	Not reported	No	Nil	Not reported	Yes	Not reported	Yes	No	medication taking, appointment keeping and reduced sodium intake	1 How often do you forget to take your HBP medicine? 2 How often do you decide not to take your HBP medicine? 3 How often do you eat salty food? 4 How often do you shake salt on your food before you eat it? 5 How often do you eat fast food? 6 How often do you make the next appointment before you leave the doctor’s office?* 7 How often do you miss scheduled appointments? 8 How often do you forget …
		Shakya R et al.,2022	trans	Nil	14	Not reported	No	Nil	Not reported	Yes	Not reported	Yes	No	Medication taking, appointment keeping and reduced sodium intake	1 How often do you forget to take your HBP medicine? 2 How often do you decide not to take your HBP medicine? 3 How often do you eat salty food? 4 How often do you shake salt on your food before you eat it? 5 How often do you eat fast food? 6 How often do you make the next appointment before you leave the doctor’s office?* 7 How often do you miss scheduled appointments? 8 How often do you forget …
		Uchmanowicz I et al.,2016	trans	Nil	14	Not reported	No	Nil	Not reported	Yes	Not reported	Yes	No	Medication taking, appointment keeping and reduced sodium intake	1 How often do you forget to take your HBP medicine? 2 How often do you decide not to take your HBP medicine? 3 How often do you eat salty food? 4 How often do you shake salt on your food before you eat it? 5 How often do you eat fast food? 6 How often do you make the next appointment before you leave the doctor’s office?* 7 How often do you miss scheduled appointments? 8 How often do you forget …
		Dehghan M et al.,2014	trans	Nil	14	Not reported	No	Nil	Not reported	Yes	Not reported	Yes	No	Medication taking, appointment keeping and reduced sodium intake	1. Forget to take your HBP medicine? 2. Decide not to take your HBP medicine? 3. Forget to get prescription refilled? 4. Run out of HBP pills? 5. Skip your HBP medicine before you go to the doctor? 6. Miss taking your HBP pills when you feel better? 7. Miss taking your HBP pills when you feel sick? 8. Take someone else’s HBP pills? 9. Miss taking your HBP pills when you are careless? 10. Eat salt…
25	Malaysian Medication Adherence Scale (MALMAS)	Chung W W et al., 2014	trans	MMAS 8	9	5 to 10 minutes	No	Nil	Not reported	Yes	Not reported	Yes	No
		Lai P SM et al.,2020	trans	Nil	8	Not reported	No	Nil	Not reported	No	No	Yes	No
		Chung W W et al.,2015	dev	MMAS 8	9	5 to 10 minutes	No	Nil	Not reported	Yes	Not reported	Yes	No
26	Revised Medication Adherence Self-Efficacy Scale (MASES- R)	Fernandez S et al.,2008	trans	MASES	13	Not reported	No	Nil	Not reported	No	Yes	Yes	No	How confident are you that you can take your blood pressure medications, Please rate how sure you are that you can carry out the following task	How confident are you that you can take your blood pressure medications: 1. When you are busy at home 2. When there is no one to remind you 3. When you worry about taking them for the rest of your life 4. When you do not have any symptoms 5. When you are with family members 6. When you are in a public place 7. When the time to take them is between your meals 8. When you are travelling 9. When you…
27	Facilitators of and Barriers to Adherence to Hypertension Treatment Scale (FATS)	Fongwa M N et al.,2015	trans	Nil	18	Not reported	No	Nil	Not reported	No	Yes	No	Yes
28	Visual Analogue Scale (VAS)	Gallagher B D et al,2014	trans	Nil		Not reported	No	Nil	Not reported	No	No	Not reported	Yes	Not reported
29	Malaysia Medication Adherence Assessment Tool (MyMAAT-12)	Hatah E et al., 2020	dev	MyMAAT- 21 item questionnaire	12	Not reported	No	Nil	Not reported	Yes	Not reported	Yes	No	Medication taking behaviour, Perceived barriers, Perceived utility (Benefits, costs and efficacy), and Sociocognitive theory (self-efficacy and social support),	1. In the past month, I frequently failed to take my medication in accordance with the doctor’s instruction. 2. In the past month, I reduced my medication intake when I felt better. 3. In the past month, I took my medication alternately. 4. I was often late for / missed the appointment date to get the supplies of my follow-up medication at the pharmacy counter. 5. I have an excess supply of the p…
30	4-item Krousel-Wood Medication Adherence Scale (K_x0002_Wood-MAS-4)/ Low Pharmacy Refill Adherence	Krousel-Wood M et al.,2013	dev	Hill-Bone Compliance Scale, Medication Adherence Self-Efficacy Scale and RAND Medical Outcomes Study 36-item tool	4	Less than 5 minutes	No	Nil	Not reported	No	Not reported	Yes	No	Self-efficacy, physical function, intentional medication-taking, and forgetfulness	1) How often do you forget to take your high BP medicine? 2) How often do you miss taking your high BP pills when you feel better? 3) How sure are you that you can take your blood pressure medication all of the time when you worry about taking them for the rest of your life? 4) Does your health now limit you in moderate activities, such as moving a table, pushing a vacuum cleaner, bowling, or pla…
31	Modified Drug Adherence Work-up Tool (M-DRAW)	Lee S et al.,2017	trans	Nil	13	Not reported	No	Nil	Not reported	No	Not reported	Yes	No	Patient-related, Therapy-related, Condition-related and Socioeconomic	1. Do you feel unsure about how/when to take your medications? 2. Do you have any difficulty getting your medications on time from the pharmacy? 3. Do you have difficulty keeping track of all your medication schedules throughout the day? 4. Do your medications give you side effects that make you NOT want to take it? 5. Do you worry about what foods or other medications might interact with your me…
		Lee S et al.,2019	trans	Nil	12	Not reported	No	Nil	Not reported	No	Not reported	Yes	No	Patient-related, Therapy-related, Condition-related and Socioeconomic	1 - Do you feel unsure about how/when to take your medications? 2 - Do you have any difficulty getting your medications on time from the pharmacy? 3 - Do you have difficulty keeping track of all your medication schedules throughout the day? (e.g., when to take each medication) 4 - Do your medications give you side effects that make you NOT want to take it? 5 - Do you worry about what foods or oth…
32	Iraqi Anti-Diabetic Medication Adherence Scale (IADMAS)	Mikhael E M et al.,2019	dev	MAQ, Measurement of Adherence to the Treatment, and Medication Compliance Questionnaire	8	5–10 minutes	Yes	High medication cost, disappearance of the disease symptoms, medication-related side effects, reduced appetite during sick days and going outside home	Not reported	Yes	Not reported	Yes	No	Medication-taking behavior, determinant of non-adherence	1) In the last month, how often did you forget to take your medication(s)? 2) In the last month, how often did you intend to take your medication(s) in doses different to what has been prescribed? 3) In the last month, how often did you intend to take your medication(s) in a time different to what has been prescribed? 4) In the last month, did you take your medication(s) with you when you are awa…
33	Medication Adherence Report Scale (MARS-10)	Mora P A et al.,2011	trans	Nil	10	Not reported	Not reported	Not reported	Not reported	No	Not reported	Yes	No	Not reported	1. I only use my [NAME OF MEDICINE] when I need it 2. I only use it when I feel breathless 3. I decide to miss out a dose 4. I try to avoid using it 5. I forget to take it 6. I alter the dose 7. I stop taking it for a while 8. I use it as a reserve, if my other treatment doesn’t work 9. I use it before doing something which might make me breathless 10. I take it less than instructed
		Tangiral N C et al.,2020	trans	Nil	10	Not reported	Not reported	Not reported	Not reported	No	Not reported	Yes	No	Not reported	1. I only use my [NAME OF MEDICINE] when I need it 2. I only use it when I feel breathless 3. I decide to miss out a dose 4. I try to avoid using it 5. I forget to take it 6. I alter the dose 7. I stop taking it for a while 8. I use it as a reserve, if my other treatment doesn’t work 9. I use it before doing something which might make me breathless 10. I take it less than instructed
		Cohen J L et al.,2009	trans	Nil	10	Not reported	Not reported	Not reported	Not reported	No	Not reported	Yes	No	Not reported	1. I only use my [NAME OF MEDICINE] when I need it 2. I only use it when I feel breathless 3. I decide to miss out a dose 4. I try to avoid using it 5. I forget to take it 6. I alter the dose 7. I stop taking it for a while 8. I use it as a reserve, if my other treatment doesn’t work 9. I use it before doing something which might make me breathless 10. I take it less than instructed
34	Test of Adherence to Inhalers (TAI) questionnaire	Muneswarao J et al.,2020	trans	Nil	10	Not reported	Not reported	Not reported	Not reported	No	Not reported	Yes	No	Not reported	1) During the last 7 days, how many times did you forget to take your usual inhalers? 2) Do you forget to take inhalers? 3) When you feel good about your illness, do you stop taking your inhalers? 4) When you are on vacation or weekend, do you stop taking your inhalers? 5) When you are nervous or sad, do you stop taking your inhalers? 6) Do you stop taking your inhalers because of fear of side ef…
		Plaza V et al.,2016	dev	Nil	12	5.3 Minutes	Not reported	Not reported	Not reported	Yes	Not reported	Yes	No	Patient domain, health-care professional domain	Patient domain: 1. During the last 7 days, how many times did you forget to take your usual inhalers? 2.Do you forget to take inhalers? 3. When you feel good about your illness, do you stop taking your inhalers? 4. When you are on vacation or weekend, do you stop taking your inhalers? 5. When you are nervous or sad, do you stop taking your inhalers? 6. Do you stop taking your inhalers because of …
35	Adherence to Asthma Medication Questionnaire (AAMQ-13)	Nassar R I et al.2022	dev	Nil	13	1 to 3 Minutes	Not reported	Not reported	Not reported	No	Not reported	Yes	No	Belief, Barrier, and Behavior	1. I think I do not need my medication. 2. I think my medication is not effective. 3. I alter the dose (use less or more than the prescribed dose). 4. I stop taking my medication out of fear of potential side effects. 5. I do not take my medication because I dislike using corticosteroids. 6. I stop taking my medication when I am feeling well. 7. I take my medication only when I feel breathless. 8…
36	Medication Adherence Self-Efficacy Scale (MASES)	Saffari M et al., 2015	trans	Nil	26	5 Minutes	Not reported	Not reported	Not reported	No	Not reported	Yes	No	Not reported	How confident are you in taking your blood pressure medications? 1. When you are busy at home 2. When you are at work/When you are busy with your daily routines 3. When there is no one to remind you 4. When you worry about taking them for the rest of your life 5. When they cause some side effects 6. When they cost a lot of money 7. When you come home late from work/when your work finishes late 8.…
		Ogedegbe G et al.,2003	dev	MASES -43 item scale	26	Not reported	Not reported	Not reported	Not reported	No	Not reported	Yes	No	Confidence in taking medications, Confidence in ability to carry out the following tasks	Confidence in taking medications: 1. When you are busy at home 2. When you are at work 3. When there is no one to remind you 4. When they cause some side effects 5. When you worry about taking them for the rest of your life 6. When they cost a lot of money 7. When you come home late from work 8. When you do not have any symptoms 9. When you are with family members 10. When you are in a public pla…
37	General Adherence Scale (GAS)	Shi Z et al.,2021	trans	Nil	5	Not reported	Not reported	Not reported	Not reported	No	Not reported	Yes	No	Not reported
38	Medication Adherence Reasons Scale (MAR-Scale)	Shima R et al., 2015	trans	MAR-Scale - 15	11	15 Minutes	Not reported	Not reported	Not reported	Yes	Not reported	Yes	No	Management issues, Multiple medication issues, Belief issues with medications, Availability issues, Forgetfulness and inconvenience issues	1. Medications unavailable in the pharmacy 2. Difficulty swallowing medications 3. Cost of medications 4. Uncertainty about proper medication administration 5. Forgetfulness in taking medications due to busy schedule 6. End of medication supply due to busy schedule 7. Consumption of too many medications 8. Inconvenience in taking medications as prescribed 9. Embarrassment in taking medications 10…
		Unni E J et al.,2014	trans	Nil	20	Not reported	Yes	forgetfullness, cognitive issues, forgetfulness due to the busy schedules, side effects and cost	Not reported	No	Not reported	Yes	No	Necessity beliefs in medications, Concern beliefs in medications, Self-reported health illiteracy, Social support, Self-efficacy, Self-reported overall health, Self-reported severity of illness	Over the last 7 days, how many days were you able to take your (specific) medicine exactly as prescribed? When you were not able to take your (specific) medicine as prescribed, how many days did it happen for each of the following reason? _x0004_ I had side-effects from this medicine. _x0004_ I did not have money to pay for this medicine. _x0004_ I was not comfortable taking it for personal reaso…
		Unni E J et al.,2009 (Cholesterol-lowering medications)	dev	Nil	15	Not reported	No	Not reported	Not reported	No	Not reported	Yes	No	Managing issues, belief issues, multiple medication issues, availability issues, forgetfulness issues	Do you have............... 1. Problems opening containers 2. Embarrassment taking medications 3. Difficulty swallowing medications 4. Unclear about proper administration 5. Concern about long-term effects of medications 6. Taking too many medications 7. Cost of medications 8. Medication is not needed 9. Stop medication to see whether it is still needed 10. Side effects/fear of side effects 11. Me…
		Unni E J et al.,2009 (asthma maintenance medications)	dev	Nil	15	Not reported	No	Not reported	Not reported	No	Not reported	Yes	No	Managing and availability issues, belief and convenience issues, cost issues, forgetfullness	Do you have............... 1. Unclear about proper administration 2. Difficulty swallowing medications 3. Medication not available in the pharmacy 4. Problems opening containers 5. Embarrassment taking medications 6. Medication is ineffective 7. Concern about long-term effects of medications 8. Side effects/fear of side effects 9. Taking too many medications 10. Stop medication to see whether it …
39	Hill-Bone Medication Adherence (HBMA) scale	Song Y et al., 2011	trans	Hill-Bone Compliance Scale	9	5 Minutes	Not reported	Not reported	Not reported	No	Not reported	Yes	No	Medication taking	How often do you. 1. Forget to take your hypertension medicine? 2. Decide not to take your hypertension medicine? 3. Forget to get prescriptions filled? 4. Run out of hypertension pills? 5. Skip your hypertension medicine before you go to the doctor? 6. Miss taking your hypertension pills when you feel better? 7. Miss taking your hypertension pills when you feel sick? 8. Take someone else’s hyper…
40	Inhaler Adherence Questionnaire (IAQ)	Toelle B G et al.,2020	trans	Nil	6	1 Minute	Not reported	Not reported	Not reported	No	Not reported	Yes	No	Not reported	Please think about your use of your [name of inhaled corticosteroid] in the last 3 months … 1 … have you at times been careless about using your inhaler? 2. … have you ever forgotten to use your inhaler? 3. … have you ever stopped using your inhaler because you felt better? 4. … have you ever stopped using your inhaler because you felt worse? 5. … have you ever used your inhaler less than the doc…
41	A 12-item Medication Adherence Scale	Ueno H et al.,2018	dev	A 14-item Medication Adherence Scale	12	Not reported	No	Not reported	Not reported	Yes	Not reported	Yes	No	Medication compliance, collaboration with healthcare providers, willingness to access and use information about medication and Acceptance to take medication and how taking medication fits patient’s lifestyle	Medication compliance 1) Over the past 3 weeks, I have taken the prescribed daily dosage of my medication. 2) Over the past 3 weeks, I have followed the instructions about when or how often to take my medication. 3) I have stopped taking medication based on my own judgment (not including times when I forgot to take my medication) Collaboration with healthcare providers 4) I feel comfortable askin…
42	Making Medicines Work For You (MMWFU)	Weinman J et al.,2019	dev	Nil	8	Not reported	No	Not reported	Not reported	Yes	Not reported	Yes	No	Not reported	1. My medicine is difficult to use 2. I cannot manage so many medicines 3. I am not sure if the medicine is really helping me 4. I have some worries about using the medicine 5. I sometimes forget to use the medicine 6. I cannot afford either the time or money to get the medicines 7. I have found my own way to use the medicine that suits me 8. Other medicines issues
43	Inhaled Medication Adherence Scale (IMAS)	Wang Y H et al.,2023	dev	Nil	19	Not reported	No	Not reported	Not reported	Yes	Not reported	Yes	No	Attitude (AT), Subjective Norm (SN), Perceived Behavioral Control (PBC) and Intention (IT)
44	SPUR - 27	Wells J et al., 2023	trans	original 45-item SPUR	27	Not reported	No	Not reported	Not reported	Yes	Not reported	Yes	No	Not reported	1.Medications for my COPD do not do anything for me. 2. There is no point in taking medications for my COPD. 3. My treatment helps my COPD. 4. My COPD is likely to get worse if I do not follow my treatment plan 5. I believe I can stop my treatment for my COPD when I feel better 6. Sometimes I do not follow my treatment plan exactly. 7. I will have to take a treatment for my COPD for the rest of m…
		Wells J S et al.,2022	trans	original 45-item SPUR	27	Not reported	No	Not reported	Not reported	Yes	Not reported	Yes	No	Not reported	1.Medications for my COPD do not do anything for me. 2. There is no point in taking medications for my COPD. 3. My treatment helps my COPD. 4. My COPD is likely to get worse if I do not follow my treatment plan 5. I believe I can stop my treatment for my COPD when I feel better 6. Sometimes I do not follow my treatment plan exactly. 7. I will have to take a treatment for my COPD for the rest of m…
46	4-item self-report (SR-4)scale	Zongo A et al.,2015	trans	Nil	4	Not reported	No	Not reported	Not reported	No	Not reported	Yes	No	Medication-taking habits	1. In the past month, have you ever forgotten to take your anti-diabetic medications? 2. In the last month, have you ever not cared to take your anti-diabetic medications? 3. In the past month, have you ever reduced the dose or stop taking your antidiabetic medications without inform your doctor, because you were feeling worse by taking them? 4. In the past month, have you ever stopped taking you…
47	Patient Satisfaction with Asthma Medication (PSAM) questionnaire	Mathias S D et al.,2001	dev	Nil	4	Not reported	No	Not reported	Not reported	No	Not reported	Yes	No	Relief scale, Overall perception of medication scale, Comparison with other medications scale, Inhaler scale	Relief scale How satisfieed or dissatis®ed were you with the duration of relief that your asthma medication provided? Overall perception of medication scale Would you recommend your asthma medication and its inhaler to someone else with asthma? Comparison with other medications scale Please think about the duration of the relief. Does your asthma medication provide relief? Inhaler scale How certa…
48	Maastricht Utrecht Adherence in Hypertension (MUAH)-questionnaire	Wetzels G et al.,2006	dev	Nil	25	25 minutes	No	Not reported	Not reported	No	Not reported	Yes	No	I) Positive attitude towards health care and medication, II) lack of discipline, III) aversion towards medication and IV) active coping with health problems	Subscale 1: positive attitude towards health care and medication 1) I feel better taking medication every day 2) If I take my medication every day, I feel confident that my blood pressure is under control. 3) The pros of taking medication weight up against the cons 4) The information the GP gave me about taking my medication was satisfactory 5) The information the pharmacy gave me about taking my…
49	Health belief model (HBM) -based questionnaire	Tordera M P et al.,2009	trans	Nil	19	Not reported	No	Not reported	Not reported	No	Not reported	Yes	No	Clinical decision-making , barriers, frustration, motivation, benefi ts, and belief	1. Being healthy, a question of luck 2. Asthma isn’t a problem for me if I feel well 3. Taking medicines interferes with activities 4. I choose my treatment with my doctor 5. Medicines help but they do not cure 6. I will always need medicines 7. I don’t understand everything that’s explained to me 8. More training on how to use medicines 9. I am worried about becoming ill 10. I feel better if I f…
50	Treatment Satisfaction with Medicines Questionnaire” (SATMED-Q)	Ruiz M A et al.,2008	dev	Nil	17	4.71 minutes	No	Not reported	Not reported	Yes	Not reported	Yes	No	Treatment effectiveness, Convenience of use, Impact on daily living activities, Medical care, Undesirable side effects and Global satisfaction	Treatment effectiveness 1. Relief of symptoms 2.Time to start working 3. Feel better Convenience of use 4.Ease of medication use 5.Convenience of medication use 6.Frequency of medication use Impact on daily living/activities 7.Leisure activities 8.Personal hygiene 9.Usual daily activities Medical care 10. Medical disease information 11. Treatment disease information Global Satisfaction 12. Confid…
51	ASK-20 (Adherence Starts with Knowledge) scale	Hahn S R et al.,2008	dev	Nil	20	Not reported	No	Not reported	Not reported	No	Not reported	Yes	No	(1) Communication and relations with healthcare providers,(2) health literacy, (3) attitudes and beliefs about treatment, (4) attitudes and beliefs about disease condition, (5) forgetfulness, (6) attitude toward health goal, (7) mood disorders, (8) alcohol and substance abuse, (9) financial barriers, (10) lack of social support, (11) perceived negative physical and social effects of taking medici…	1. I just forget to take my medicines some of the time 2..I run out of my medicine because I don’t get refills on time 3. My use of alcohol gets in the way of taking my medicines 4. I worry about how medicine will affect my sexual health 5. I sometimes forget things that are important to me 6. I have felt sad, down, or blue during the past month 7. I feel confident that each one of my medicines w…
		Matza L S et al.,2008	trans	Nil	20	Not reported	No	Not reported	Not reported	No	Not reported	Yes	No	Not reported	1. I just forget to take my medicines some of the time 2..I run out of my medicine because I don’t get refills on time 3. My use of alcohol gets in the way of taking my medicines 4. I worry about how medicine will affect my sexual health 5. I sometimes forget things that are important to me 6. I have felt sad, down, or blue during the past month 7. I feel confident that each one of my medicines w…
52	ASK-12 (Adherence Starts with Knowledge) scale	Matza L S et al.,2009	trans	ASK (Adherence Starts with Knowledge) scale	12	Not reported	No	Not reported	Not reported	No	Not reported	Yes	No	Behavior, health beliefs and inconvenience/ forgetfulness	1. I just forget to take my medicines some of the time 2..I run out of my medicine because I don’t get refills on time 3. I feel confident that each one of my medicines will help me 4. I know if I am reaching my health goals 5. I have someone who I can call with questions about my medicines 6. My doctor/nurse and I work together to make decisions 7. Taking medicines more than once a day is inconv…
54	Beliefs and Behaviour Questionnaire (BBQ)	George J et al.,2005	dev	Nil	30	8 minutes	No	Not reported	Not reported	No	Not reported	Yes	No	Confidence, concerns, satisfaction, Disappointment, adherence and nonadherence	Confidence 1.I have sufficient understanding about my illness 2.I know what to expect from my illness management 3. My current management will keep my illness at bay 4. I am receiving the best possible management 5. The management of my illness is a mystery for mea 6. My medications are working 7. I have a say in the way my illness is managed 8. I have sufficient understanding about the options f…
55	Adherence Scale in Chronic Diseases (ASCD)	Buszko K et al., 2016	trans	Nil	8	Not reported	No	Not reported	Not reported	No	Not reported	Yes	No	Nil	1. Do you always remember to take all your medications according to your doctor’s instructions? A. Always. B. Almost always. C. Sometimes. D. Hardly ever. E. Never. 2. Do you find purchasing of the medications prescribed by your doctor a significant financial burden? A. No, it is insignificant. B. It is burdensome, but acceptable. C. It is financially cumbersome, but with some effort I can still …
56	Inhaled Therapy Beliefs Questionnaire	Munoz Cobos F et al.,2024	trans	Nil	10	Not reported	No	Not reported	Not reported	No	Not reported	Yes	No	Nil	1. The disease is treated by using inhalers daily 2. The effect of inhalers is to make the mucus more liquid 3. For the inhaler to be effective, I must feel that it enters my bronchial tubes. 4. The inhaler should only be used if I am breathlessness and I have a cold 5. It is better not to use the inhaler every day 6. Inhalers are used to open the bronchial tubes and let in more air 7. If I use t…
57	Simplified Medication Adherence Questionnaire (SMAQ)	Soares S M et al.,2024	trans	Nil	6	1.06 minutes	No	Not reported	Not reported	Yes	Not reported	Yes	No	Nil	1- Do you ever forget to take your medicine? 2- Are you careless at times about taking your medicine? 3- Sometimes if you feel worse, do you stop taking your medicines? 4- Thinking about the last week. How often have you not taken your medicine? 5- Did you not take any of your medicine over the past weekend? 6- Over the past 3 months, how many days have you not taken any medicine at all?

## Sheet: Quality indicators of MA measur
Sl.No.	Self-report MA assessment scale	Author and Year of publication	dev/translational	How scale was administered*	Response rate (%)	Internal consistency	Sensitivity	Specificity	Feasibility	Stable over time (Pearson’s/ Spearman’s)	Validity done	Correlation (Criterion validity)	Convergent validity	Comparison measure of adherence	Comparison measure details	Sample size	Other properties if any		How scale was administered: Clinician-administered, Self-administered, Researcher-administered
1	Medication Compliance Questionnaire (MCQ)	Fadhilah AN et al.,2019	trans	Self-administered	0.959	α = 0.782	Not reported	Not reported	Not reported	Not reported	Criterion validity	HbA1c level were statistically significantly associated with nonadherence	Not reported	HbA1c	Nil	232	Nil
2	MMAS 8	Al Khazaz H et.al., 2010	trans	Researcher-administered	Not reported	α = 0.675	0.7761	0.4537	Not reported	Medium inverse association Spearman’s rho: −0.431 (p < 0.001)	Known groups validity	significant relationship between MMAS categories and HbA1c categories (χ 2 = 20.261; p ≥ 0.001) was found	Good to excellent correlation betweenMMAS 8 and MMAS 4	MMAS 4/ Morisky-Green test (MGT), HbA1c	Nil	223	Nil
		Anbazhakan S et al.,2016	trans	Researcher-administered	Not reported	α = 0.7	0.802	0.885	Not reported	Not reported	Nil	Not reported	Not reported	Pill count	Nil	180	Nil
		Ashur S T et al., 2015	trans	Self-administered	0.824	α = 0.7	0.639	0.823	Not reported	rho= 0.65 moderate split-half reliability	known-group validity	Association between medication adherence and glycaemic control was found to be statistically significant (χ2 = 12. 38, P = 0.002).	Not reported	HbA1c	Nil	125	Nil
		Arnet I et al.,2015	trans	Researcher-administered	Not reported	α = 0.41	Not reported	Not reported	Not reported	BMQ Necessity (r = 0.31, P < 0.01), BMQ Concerns (r = −0.16, P < 0.05)	Construct validity, convergent validity, criterion validity	Significant with electronic adherence reports	significant correlations with BMQ Necessity (r = 0.31, P < 0.01), BMQ Concerns (r = −0.16, P < 0.05)	Polypharmacy electronic monitoring system (POEMS),BMQ	POEMS consists of a polymer film with imprinted electronic components that measure the electrical resistance and record the time of its changes when a loop is broken, that is, when a cavity is emptied. The patient’s entire oral solid medication is filled in a disposable multi-drug punch card with 7 × 4 cavities, equipped with the film on its backside. For a given patient, we calculated two establ…	70	Nil
		Cabral A C et al.,2017	trans	Self-administered	Not reported	α = 0.60	Not reported	Not reported	Not reported	Not reported	convergent validity, Criterion concurrent validity	MMAS-8 was highly and significantly correlated with the MAT (0.67, p<0.001)	High convergent validity confirmed with HKT	Hypertension Knowledge Test (HKT), MAT	HKT: 21-item questionnaire developed to assess patients’ knowledge about hypertension, MAT:7 -item questionnaire	472	Nil
		Gallagher B D et al,2015	trans	Self-administered	Not reported	Not reported	Score (<6 vs. 6–8) : 32% (21–44) ; Score (<8 vs. 8): 71% (60–82)	Score (<6 vs. 6–8) : 84 % (76–92) ; Score (<8 vs. 8): 53 % (42–63)	Not reported	Not reported	Nil	Not reported	Not reported	Four-compartment MedSignals pillbox	Monitor adherence to up to four medications simul_x0002_taneously. The device records a pill as taken each time the lid of the individual pillbox compartment is opened and closed. Data on adherence are transmitted from the pillbox to the MedSignals server via landline, or, among the newer generation of devices, via a cell phone embedded in the device.	149	Nil
		Asilar R H et al.,2014	trans	Self-administered	Not reported	α = 0.79	Not reported	Not reported	Not reported	Not reported	Construct validity, criterion validity	medication adherence had no association with blood pressure control (p>0.05)	Not reported	BP	Nil	196	KMO = 0.80, Barlett’s test results (χ2=425.695, p=0.001)
		Iranpour A et al.,2022	trans	Self-administered	0.92	α = 0.7	0.68	0.26	Not reported	Not reported	Nil	Not reported	Not reported	Not reported	Nil	150	Nil
		Janezic A et al.,2017	trans	Self-administered	Not reported	Not reported	Not reported	Not reported	Not reported	Not reported	Criterion validity	Assessed through associations with asthma control and quality of life. Asthma control was assessed by the Asthma Control Test (ACT) and quality of life was evaluated by the Saint George Respiratory Questionnaire (SGRQ). ACT score (Asthma Control Test) = 19.7 ±5.1 (6 to 25), SGRQ score (Saint George Respiratory Questionnaire) = 33.3 ± 21.8 (0 to 87.9)	Not reported	HBTS-English, Asthma Control Test (ACT), Saint George Respiratory Questionnaire (SGRQ)	Nil	208	Nil
		Kim J H et al.,2014	trans	Self-administered	0.638	α = 0.56	0.643	0.729	Not reported	Pearson's, r = 0.92; P < 0.01	Criterion validity, convergent validity	low MMAS-8 score was significantly associated with poor blood pressure control (χ2 = 29.86; P < 0.001	Positive association with the 4-item Morisky scale	MMAS 4, BP	Nil	373	ICC = 0.91; P < 0.001
		Savoldelli V K et al.,2012	trans	Self-administered	Not reported	α = 0.54	Not reported	Not reported	Not reported	Not reported	Construct validity	Not reported	Not reported	Not reported	Nil	199	ICC=0.68
		Polanska B J et al., 2016	trans	Self-administered	0.688	α=0.81	Not reported	Not reported	Not reported	Spearman's ρ=0.461 to 0.905	Construct validity, known group validity	statistically insignificant (P.0.05) with BP	Not reported	BP	Nil	110	Cohen’s κ coefficient =0.61
		Laghousi D et al.,2021	trans	Researcher-administered	Not reported	α = 0.83	Not reported	Not reported	Not reported	Not reported	Content validity, face validity, construct validity	Not reported	Not reported	Not reported	Nil	320	ICC= 0.87, P<0.001, CVR ≥ 0.75,CVI > 0.79, KMO = 0.79, , Bartlett’s Test of Sphericity was also significant (Approx.χ2=590.92, P <0.0001)
		Lee W Y et al.,2013	trans	Researcher-administered	0.917	α = 0.66	0.741	0.383	Not reported	Not reported	Convergent validity, Criterion validity	excellent correlation with MMAS-4 and HbA1c level	MMAS-8 was positively associated (r = 0.88; P < 0.01)	MMAS 4/ Morisky-Green test (MGT), HbA1c levels	Nil	321	ICC = 0.79 (P < 0.001)
		Martinez-Perez P et al.,2021	trans	Self-administered	Not reported	α = 0.40	Not reported	Not reported	Not reported	Not reported	Construct validity	Not reported	Not reported	Nil	Nil	232	ICC = 0.718 (95% CI 0.564---0.823)
		Moharamzad Y et al., 2015	trans	Researcher-administered	Not reported	α = 0.697	0.928	0.223	Not reported	Spearman's rho = 0.940 ; P< 0.001	Construct validity, known group validity	Significantly correlated with systolic BP (r= - 0.306) and diastolic BP (r= - 0.279) with P< 0.001 for both BP measurements	Not reported	Nil	Nil	200	KMO = 0.748, Barlett’s test, χ2=244.4, (P<0.001)
		Okello S et al.,2016	trans	Self-administered	Not reported	α = 0.65	Not reported	Not reported	Not reported	Not reported	Construct validity	No significant association between adherence category and blood pressure control (p = 0.06)	Not reported	BP	Nil	329	Construct validity was done, KMO = 0.72
		Deoliveira-Filho A D et al.,2014	trans	Researcher-administered	Not reported	α = 0.682	0.861	0.312	Not reported	Spearman’s rank correlation coefficient = 0.928 (P < 0.001)	Known-groups validity	A significant relationship between MMAS-8 levels of adherence and BP control (chi-square, 8.281; P ¼ 0.016) was found	Not reported	BP	Nil	937	Nil
		Sakthong P et al., 2009	trans	Self-administered	0.99	α = 0.61	0.51	0.64	Not reported	Pearson correlation = 0.64	Convergent, known-groups and construct validity	A significant association between MMAS and A1C levels was found (;:2 = 6.7;P< 0.05).	The MMAS had a high correlation with the 4-item Morisky scale (r = 0.77; p < 0.01) and a medium correlation with the MA-VAS (r =0.57; P< 0.01)	MMAS 4/ Morisky-Green test (MGT), medication adherence visual analog scale (MA-VAS), HbA1c	Nil	303	ICC = 0.83; P< 0.001,
		Shin D S et al.,2013	trans	Self-administered	0.836	α = 0.71	0.525	0.692	Not reported	Not reported	Construct validity, Convergent validity and known group validity	There was a signifi_x0002_cant association between the 8-item MMAS-K score and blood pressure control (P < 0.05)	A high correlation between the 8-item MMAS-K and the original 4-item MMAS, r = 0.874, P < 0.001, indicating that these scales measure theoretically related constructs for convergent validity	MMAS 4, BP control	Nil	92	Nil
		Tandon S et al.,2015	trans	Self-administered	Not reported	α = 0.47	0.75	0.4839	Not reported	Not reported	Convergent validity and Known-group validity	a significant relationship between blood glucose control and translated MMAS-8 (x2 = 12.17; p = 0.002)	The convergent validity of the MMAS-8 and MMAS-4 were assessed using Pearson’s correlation which showed a correla_x0002_tion of 0.6851 (p < 0.01). This indicated moderate to good correlation between the two scales	MMAS 4/ Morisky-Green test (MGT)	Nil	154	Nil
		Zongo A et al.,2015	trans	Self-administered	0.706	Not reported	Not reported	Not reported	Not reported	Not reported	Criterion validity, Predictive validity	The MMAS-8 scale scores were also significantly associated with A1C levels in the model adjusted for diabetes duration	Not reported	HbA1c	Nil	156	Nil
		Zongo A et al.,2016	trans	Self-administered	Not reported	α = 0.60	Not reported	Not reported	Not reported	Not reported	Factorial validity	Not reported	Not reported	Not reported	Nil	901	Nil
3	Medication Adherence Report Scale (MARS-5)	Al Qerem W et al.,2022	trans	Researcher-administered	Not reported	α = 0.8	Not reported	Not reported	Not reported	Not reported	Construct validity,convergent and discriminant validity	Not reported	confirmed	BMQ Arabic	Nil	485	Nil
		Chan A H Y et al.,2019	dev	Researcher-administered	Asthma; 98% Diabetes; 100% Hypertension A; 86% Hypertension B; 71%	α = 0.68 (Hypertension A), 0.67 (Hypertension B), 0.84 (Asthma) and 0.89 (Diabetes)	Not reported	Not reported	Not reported	Hypertension A (r =0.97, P < .001)	Criterion validity	confirmed with better blood-pressure control (χ2 = 4.24, df = 1, P < .05)	Not reported	Beliefs about Medicines Questionnaire (BMQ), BP	Nil	Hypertension=228, Diabetes=100, Asthma=100	Nil
		Ladova K et al., 2014	trans	Researcher-administered	0.866	α = 0.54	Not reported	Not reported	Not reported	Pearson’s, r = 0.83 (P < 0.001)	Criterion validity, convergent validity	Positive correlation with eight-item Morisky Medication Adherence Scale (r = 0.62, P < 0.001)	Confirmed between MMAS 8	MMAS 8, LDL-c	Nil	136	ICC = 0.63, 95% CI (0.35–0.81)
		Mahler C et al.,2010	trans	Researcher-administered	0.527	Study 1: α = 0.60, Study 2: α = 0.69	Not reported	Not reported	Not reported	Study 1: Pearson's, r = 0.61 Study 2: Pearson's,r = 0.63	Convergent validity, Divergent validity	Not reported	Convergent validity was low but showed statistical significance	Satisfaction with Information about Medicines Scale (SIMS-D)	1.What your medicine is called. 2.What your medicine is for. 3.What it does. 4.How it works. 5.How long it will take to act. 6.How you can tell if it is working. 7.How long you will need to be on your medicine. 8.How to use your medicine. 9.How to get a further supply. 10.Whether the medicine has any unwanted effects (side effects). 11.What are the risks of you getting side effects. 12.What you s…	Study 1: 241 Study 2: 282	Nil
		Tommelein E et al.,2014	trans	Self-administered	Not reported	α = 0.77	0.53	0.57	Not reported	Not reported	Criterion validity	MARS-5 scores correlated poorly with continuous MRA scores (ρ = 0.10; P = 0.011)	Not reported	Medication Refill Adherence (MRA)	Nil	613	Nil
		Van de Steeg N et al.,2009	trans	Self-administered	Not reported	Not reported	0.085	0.974	Not reported	Spearman's rho = 0.597 (P < 0.01)	Convergent validity	Not reported	The Morisky Scale and the MARS-5 correlated with each other by rho = 0.597 (P < 0.01)	MMAS 4, medication possession ratio (MPR)	Nil	128	Nil
4	Beliefs about Medication Questionnaire (BMQ)	Al Qerem W et al.,2022	trans	Researcher-administered	Not reported	Factor 1 : α = 0.89 Factor 2 : α = 0.93	Not reported	Not reported	Not reported	Not reported	Construct validity,convergent and discriminant validity	Not reported	Confirmed between Arabic and english versions of BMQ	BMQ Arabic	Nil	485	Nil
		Alhalaiqa F et al.,2014	trans	Self-administered	Not reported	α = 0.71	Not reported	Not reported	Missing value 0.03%, Feasible	Pearson's =0.45 to 0.78 (Strong positive correlation)	Nil	Not reported	Not reported	Nil	Nil	605	Nil
		Arikan H et al., 2018	trans	Researcher-administered	Not reported	specific-necessity α =0.832, specific_x0002_concerns, α =0.722; general-harm, α =0.792; and general-overuse,α = 0.682	Not reported	Not reported	Not reported	Not reported	Construct validity	Not reported	Not reported	Nil	Nil	100	KMO measure for BMQ-Specific :0.81 and for BMQ_x0002_General : 0.78
		Ben A J et al.,2012	trans	Researcher-administered	Not reported	α= 0.66 (95%CI 0.60 to 0.73)	0.77	0.58	Not reported	Pearson's, r=0.28, p> 0.001.	Content validity, convergent validity	Not reported	correlation between the BMQ and the MGT was r=0.28, p> 0.001 significant	MMAS 4/ Morisky-Green test (MGT)	Nil	206	Nil
		Jimenez K et al.,2016	trans	Self-administered	Not reported	BMQ Specific:0 .678, BMQ General: 0 .774	Not reported	Not reported	Not reported	Not reported	Construct validity, criterion validity	Not reported	significantly more negative for patients reporting nonadherence	BMQ -subscales	Nil	73	Nil
		Karbownik MS et al.,2019	trans	Self-administered	Not reported	α = 0.64 to 0.82	Not reported	Not reported	Not reported	(Done against ARMS) Specific-Necessity (r = 0.33, p<0.0001), Specific-Con_x0002_cerns (r = 0.32, p<0.0001), and General-Harm (r = 0.19, p = 0.0012)	Criterion validity	significant correlations in the predicted directions between all BMQ-PL subscales and the measure of drug adhere	Not reported	ARMS	Nil	311	McDonald’s omega from 0.90 to 0.91
		Cai Q et al.,2019	trans	Self-administered	Not reported	BMQ-Concern, α = 0.698; BMQ-Necessity, α = 0.784	Not reported	Not reported	Not reported	Not reported	Construct validity, criterion validity	Higher adherence was significantly associated with higher necessity-concerns differential (p = 0.001) and lower concern (p =0.004)	Not reported	BMQ subscales	Nil	217	Construct validity done, ICC = 0.759, GFI =0.928, SRMR = 0.074 and RMSEA = 0.075
		Ranasinghe P et al.,2018	trans	Self-administered	Not reported	α = 0.65 (95% CI: 0.61–0.70)	Not reported	Not reported	Not reported	Not reported	Content validity	Not reported	Not reported	HbA1c	Nil	165	Nil
		Svarstad B L et al.,1999	trans	Researcher-administered	Not reported	Not reported	0.8	1	Not reported	Not reported	Criterion validity	Not reported	Not reported	MEMS, Pill count	Nil	43	Nil
		Tan C S et al.,2018	trans	Researcher-administered	Not reported	α = 0.86	Not reported	Not reported	Not reported	Not reported	Criterion validity, Convergent validity	BMQ Specific-Necessity score was significantly inversely correlated with the systolic blood pressure level (r = −0.132; P = 0.044)	No significant correlation was observed between the score on the following subscales (i.e., BMQ Specific-Necessity, BMQ Specific-Concerns, and BMQ General Harm)	BP, BMQ Subscales	Nil	238	ICC = 0.922
		Mostafavi F et al.,2016	trans	Self-administered	Not reported	α = 0.91	Not reported	Not reported	Not reported	Not reported	Face validity, content validity, Construct Validity	Not reported	Not reported	Nil	Nil	612	CVI = 0.93, KMO = 0.89, . Bartlett’s test of sphericity, Chi2 = 8453.45, (P< 0.001), CFI = 0.958, NFI = 0.962, . RMSEA = 0.073
		Tordera M P et al.,2009	trans	Self-administered	Not reported	General overuse, α= 0.70; specific necessity, α= 0.83; and specific concern, α = 0.72 and moderate consistency, α = 0.68	Not reported	Not reported	Not reported	Not reported	Concurrent validity and content validity	BMQ subscales are significantly correlated with HBM subscales	Not reported	Health belief model (HBM) -based questionnaire	Nil	126	Nil
		Horne R et al.,1999	dev	Researcher-administered	0.83	General overuse, α= 0.60 - 0.80; General harm, α = 0.47 - 0.83, specific necessity, α= 0.63 - 0.80; and specific concern, α = 0.73-0.80	Not reported	Not reported	Not reported	Not reported	Content validity, criterion related validity, discriminant validity	Significantly correlated with the subscales	Not reported	Nil	Nil	524	Nil
5	Adherence to Refills and Medications Scale (ARMS)	Alammari G et al.,2021	trans	Self-administered	0.7273	α = 0.802	Not reported	Not reported	Not reported	Spearman’s rho = −0.211; p-value = 0.002	Content validity, convergent validity, construct validity	Not reported	Confirmed between Arabic and English versions of ARMS	Nil	Nil	264	KMO = 0.8
		Gokdogan F et al.,2017	trans	Researcher-administered	Not reported	α = 0.75	Not reported	Not reported	Not reported	Not reported	Construct validity	Not reported	Not reported	Nil	Nil	100	CVI = 0.94, Kendal W goodness‐of‐fit test was 0.188 (P = .246), ICC > 0.75, KMO = 0.75, Bartlett test was significant with 179.958 (SD = 21; P < .001)
		Kim C J et al.,2016	trans	Researcher-administered	0.891	α = 0.801	Not reported	Not reported	Not reported	Not reported	Convergent validity, construct validity, criterion validity	Significant difference between the ARMS-K and glycemic control (P = .048)	Good correlation between the ARMS-K and 8-item Morisky Medication Adherence Scale-Korean version (r = –0.698)	MMAS 8, HbA1c	Nil	304	KMO = 0.793, Bartlett’s test of sphericity (P < .001)
		Kripalani S et al.,2009	dev	Self-administered	Not reported	Overall α = 0.814, Inadequate literacy α = 0.792, marginal/adequate literacy skills α = 0.828	Not reported	Not reported	Not reported	Spearman’s rho = -0.651, P < 0.01	criterion-related validity, convergent validity	significantly more likely to have controlled diastolic blood pressure (P < 0.05),	ARMS correlated significantly with the Morisky adherence scale (Spearman’s rho = -0.651, P < 0.01),	MMAS 4/ Morisky-Green test (MGT), BP	Nil	435	ICC = 0.250
		Mayberry L S et al.,2013	trans	Self-administered	Not reported	α = 0.86	Not reported	Not reported	Not reported	Spearman's rho = - 0.52, p < 0.001	Predictive validity, convergent validity, construct validity	Not reported	Not reported	HbA1C, Summary of Diabetes Self-Care Activities medications subscale (SDSCA-MS)	Nil	314	Nil
		Chen Y J et al.,2020	dev	Self-administered	Not reported	α = 0.89	Not reported	Not reported	Not reported	Not reported	Construct validity	Not reported	Not reported	Nil	Nil	120	KMO = 0.79, Bartlett’s test = χ =707.3, p<0.001, eigenvalue of F1 = 1.91, eigenvalue of F2 = 1.31, ICC = 0.86 (p<0)
		Lomper K et al.,2018	trans	Self-administered	Not reported	α = 0.954	0.782	0.802	Not reported	Not reported	Criterion-Related Validity	Confirmed	Not reported	BP	Nil	279	Nil
6	Self-Efficacy for Appropriate Medication Use Scale/ Self-efficacy for Appropriate Medication Adherence Scale (SEAMS)	Alhazzani H et al.,2021	trans	Self-administered	0.7652	α = 0.886	Not reported	Not reported	Not reported	Not reported	Convergent validity, discriminat validity	Not reported	confirmed	Nil	Nil	264	Bentler Comparative Fit Index = 0.98, and RMSEA < 0.001
		Risser J et al.,2007	dev	Self-administered	Not reported	α = 0.89	Not reported	Not reported	Not reported	Spearman’s ρ = 0.57, p = 0.0001	Criterion-Related Validity, convergent validity	Strongly correlated with medication adherence as assessed by the Morisky scale	confirmed	MMAS 4/ Morisky-Green test (MGT), Rapid Estimate of Adult Literacy in Medicine, BP	Nil	436	Nil
		Wu J et al.,2020	trans	Self-administered	Not reported	α = 0.768	Not reported	Not reported	Not reported	Pearson correlation coefficient = 0.784 (P<0.01)	Construct validity	Not reported	Not reported	Nil	Nil	204	GFI = 0.820, TLI = 0.687, CFI = 0.820, SRMR = 0.116, RMSEA=0.124, KMO =0.787
7	Medication Adherence Questionnaire for DM	Anuradha HV et al.,2022	dev	Researcher-administered	Not reported	α = 0.927	Not reported	Not reported	Not reported	Spearman’s rho = 0.91, a very good inter-item reliability	Content validity	Not reported	Not reported	Nil	Nil	30	Nil
8	Medication Adherence Questionnaire for Asthma	Axelsson M et al.2016	dev	Self-administered	0.52	“medication routines” Cronbach’s α = 0.880, “self-adjusting the medication” Cronbach’s α = .919, “concerns about side-effects” Cronbach’s α = 0.927	Not reported	Not reported	Not reported	Not reported	Construct validity	Not reported	Not reported	MARS	Nil	700 Phase 1:300 Phase 2:200 Phase 3:200	Nil
9	Measure of Drug Self_x0002_Management (MeDS)	Bailey S et al.,2015	dev	Self-administered	0.886	α = 0.72	Not reported	Not reported	Not reported	Not reported	Convergent validity, Criterion validity	statistically significant relationship found between the MeDS score and LDL cholesterol (r= -0.27, P,0.001) and diastolic blood pressure (r= -0.18, P=0.01	The MeDS tool was significantly correlated with the 8-item Morisky Medication Adherence Scale (r= -0.62, P,0.001)	MMAS 8, LDL-c, DBP	Nil	193	Construct validity with MMAS,r=-0.62; P,0.001, Significant correlation
10	Diabetes Medication Adherence Scale (DMAS)	Ayoub D et al., 2019	dev	Self-administered	Not reported	α = 0.612	0.7039	0.5147	Not reported	Spearman’s rho = 0.699, P < 0.001	Convergent validity, Criterion-related validity	Confirmed	moderate to good correlation confirming the convergent validity	Lebanese Medication Adherence Scale (LMAS-14), HbA1c	Occupational : 1) Do you forget to take your medication when you are busy (intensive work or travel)? 2) Do you forget to take your medication if you are invited to lunch or dinner? 3) Do you forget to take your medication? 4) Do you get late when it comes to buying your medication packs when they become empty? 5) Do you stop taking your medication if it forbids you from eating certain food that …	500	Cohen’s kappa = 0.566, KMO measure was 0.705 and the Bartlett test was significant (P < 0.001)
		Mallah Z et al.,2019	trans	Researcher-administered	Not reported	α = 0.627	0.648	0.643	Not reported	Spearman’s rho = 0.846	convergent validity, construct validity	Not reported	confirmed	Lebanese Medication Adherence Scale (LMAS-14)	Nil	300	Cohen’s kappa = 0.711, ICC average measure = 0.675; p-value <0.001,
11	Treatment Adherence Questionnaire for Patient with Hypertension (TAQPH)	Dehghan M et al.,2015	trans	Self-administered	Not reported	α = 0.80	Not reported	Not reported	Not reported	Spearman’s rho, ρ = 0.27 < 0.001	Convergent validity	Not reported	correlation between these two scales was positively significant (P < 0.001)	MMAS 8	Nil	330	Content validity index = 0.93, Mann-Whitney U = 4.14, P = 0.690
		Ma C et al.,2011	dev	Researcher-administered	Not reported	α = 0.86	Not reported	Not reported	Not reported	Not reported	Content validity, Construct validity and criterion-related validity	positively correlated with MMAS 4 and GSES	Not reported	MMAS 4 and General Self Efficacy Scale (GSES)	Nil	278	Bartlett’s test, v2 = 7297.33, P < 0.001, KMO = 0.83, ICC = 0.82
12	MMAS 4/ Morisky-Green test (MGT)	Morisky D E et al., 1986	dev	Self-administered	Not reported	α = 0.61	0.81	0.44	Not reported	Not reported	Criterion validity	Criterion revealed statistically significant differences (t = 6.43; P < 0.01)	Not reported	BP	Nil	400	Nil
		Ben A J et al.,2012	trans	Researcher-administered	Not reported	α = 0.73 (95%CI 0.67 to 0.79)	0.61	0.36	Not reported	Pearson's, r=0.28, p> 0.001.	Convergent validity	Not reported	correlation between the BMQ and the MGT was r=0.28, p> 0.001 significant	BMQ	Nil	206	Nil
		Koschack J et al.,2010	trans	Self-administered	Not reported	α = 0.25	0.43	0.68	Not reported	Not reported	Nil	Not reported	Not reported	Nil	Nil	353	Nil
		Kristina S A et al.,2019	trans	Researcher-administered	Not reported	α = 0.651	0.655	46 . 70%	Not reported	Spearmans’ rank correlation = 0.425; p<0.001	Convergent validity	Not reported	Moderate correlation with the 5 items Medication Adherence Report Scale (r=0.58, p<0.01)	MARS	Nil	250	Nil
		Mehrabi S et al.,2023	trans	Self-administered	Not reported	α = 0.637	Not reported	Not reported	Not reported	Not reported	Convergent validity	Not reported	no significant correlation was observed (P = 0.441)	Nil	Nil	62	Nil
		Llorca C V et al.,2020	trans	Self-administered	Not reported	Not reported	27.8% ( 26.2–29.4)	93.9% ( 93.1–94.7)	Not reported	Not reported	Nil	Not reported	Not reported	Nil	Nil	6237	Nil
		Van de Steeg N et al.,2009	trans	Self-administered	Not reported	Not reported	0.319	0.728	Not reported	Spearman's rho = 0.597 (P < 0.01)	Convergent validity	Not reported	The Morisky Scale and the MARS-5 correlated with each other by rho = 0.597 (P < 0.01)	MARS-5, medication possession ratio (MPR)	Nil	128	Nil
		Wang Y et al.,2012	trans	Researcher-administered	0.814	α = 0.62	Not reported	Not reported	Not reported	Not reported	Criterion validity	P < 0.001 for association between MMAS 4 and HbA1c	Not reported	HbA1c	Nil	294	Nil
		Prado J C et al.,2007	trans	Self-administered	0.918	Not reported	73.5% (55.3–86.5%)	45.3% (33.9–57.2%)	Not reported	Not reported	Nil	Not reported	Not reported	Pill count	Nil	109	Nil
13	Treatment Satisfaction Questionnaire for Medication (TSQM)	Bharmal M et al.,2009	trans	Self-administered	Not reported	α = 0.84	Not reported	Not reported	Not reported	Moderate-to-high positive correlation; Spearman's rank order of Effectiveness=0.38, Convenience=0.46, Global satisfaction=0.34	Convergent validity	Not reported	Confirmed	MMAS 8 Modified version	Nil	396	Nil
		Liberato A C S et al., 2020	trans	Self-administered	0.99	α > 0.76	Not reported	Not reported	Not reported	Not reported	Known group validity	Not reported	Not reported	Nil	Nil	300	Nil
		Liberato A C S et al.,2016	trans	Self-administered	Not reported	side effects α = 0.71, effectiveness α = 0.69, convenience α = 0.67 and global satisfaction α = 0.69	Not reported	Not reported	Not reported	Not reported	Convergent validity, construct validity	Not reported	Convergent validity was partially supported with MMAS 8	MMAS 8	Nil	190	Nil
		Atkinson M J et al.,2004	dev	Self-administered	0.672	Effectiveness,α = 0.85; Side effects,α = 0.87 Convenience,α = 0.87 and Global Satisfaction,α = 0.85	Not reported	Not reported	Not reported	Not reported	Construct validity	Not reported	Not reported	Nil	Nil	567	Nil
14	Treatment Satisfaction Questionnaire for Medication (TSQM) Version II	Atkinson M J et al.,2005	dev	Self-administered	0.814	Not reported	Not reported	Not reported	Not reported	Not reported	Concurrent validity, Criterion validity	Not reported	Not reported	Nil	Nil	342	CFI = 0.98
15	Lebanese Medication Adherence Scale (LMAS)	Bou Serhal R et al.,2018	dev	Researcher-administered	Not reported	Not reported	0.829	0.369	Not reported	Not reported	Nil	Not reported	Not reported	MMAS 8	Nil	405	KMO coefcient = 0.743, ICC average measure = 0.651; P value < 0.001:- Good concordance
		Ibrahim L et al.,2020	trans	Researcher-administered	0.9125	α = 0.854	0.711	0.9474	Not reported	Not reported	Face validity	Not reported	Not reported	DMAS	Nil	182	KMO = 0.826
15	Medication Adherence Universal Questionnaire (MAUQ)	Cabral A C et al.,2023	dev	Researcher-administered	Not reported	α = 0.569	Not reported	Not reported	Not reported	Not reported	Convergent validity	Not reported	Confirmed	Maastricht Utrecht Adherence in Hypertension short version (MUAH-16)	Subscale 1: positive attitude towards health care and medication 1) I feel better taking medication every day 2) If I take my medication every day, I feel confident that my blood pressure is under control. 3) The pros of taking medication weight up against the cons 4) The information the GP gave me about taking my medication was satisfactory 5) The information the pharmacy gave me about taking my…	300	Nil
16	Medication Practical barriers to Adherence Questionnaire (MPRAQ)	Chan A H Y et al.,2021	dev	Self-administered	COPA: 50.2%	α = 0.89 (mTurk) α = 0.94 (COPA)	Not reported	Not reported	Not reported	BMQ specific : Concerns (mTurk r = 0.546, P < .0001; COPA r = 0.370, P = <.0001) ; necessity beliefs (mTurk, r = 0.205, P = .005) ; BMQ general: BMQ-Overuse (mTurk r = 0.324, P < .0001; COPA r = 0.109, P = .047) and Harms subscales (mTurK r = 0.504, P < .0001; COPA r = 0.219, P < .0001); MARS-5: (mTurk r = −0.450, P < .0001; COPA r = −0.260, P < .0001) ; PSM|: mTurk sample (r = 0.463, P < .0001)	Face validity, construct validity, discriminant validity	Not reported	Not reported	Acceptability questionnaire, BMQ-General and BMQ-Specific, MARS-5, Perceived Sensitivity to Medicines questionnaire (PSM)	Nil	Face validity: 15, mTurk:184, COPA: 334	Nil
17	Hill Bone Compliance scale	Chatziefstratiou A et al.,2019	trans	Self-administered	Not reported	α = 0.76	Not reported	Not reported	Not reported	Not reported	Discriminative validity	Not reported	Not reported	MMAS 8	Nil	68	Nil
		Karademir M et al.,2009	trans	Self-administered	Not reported	α = 0.83	Not reported	Not reported	Not reported	Not reported	Construct validity	Not reported	Not reported	HBTS-English	Nil	200	Nil
		Kim M T et al.,1999	dev	Self-administered and Researcher-administered	Not reported	Study 1: α = 0.74, Study 2: α = 0.84	Not reported	Not reported	Not reported	Not reported	Content validity	Not reported	Not reported	Nil	Nil	Study 1: 139, Study 2: 341	Nil
		Koschack J et al.,2010	trans	Self-administered	Not reported	α = 0.73	0.37	0.63	Not reported	Not reported	Construct validity, convergent validity, criterion validity	Confirmed	Confirmed	BP, HBCS-English	Nil	353	KMO = 0.73
		Nakwafila O et al.,2022	trans	Self-administered	0.92	α = 0.78	Not reported	Not reported	Not reported	Not reported	Construct validity	Not reported	Not reported	Nil	Nil	400	KMO = 0.8313, Construct validity done
18	A 14 scale	Chatziefstratiou A et al.,2019	trans	Self-administered	Not reported	α =0.91	Not reported	Not reported	Not reported	Not reported	Discriminative validity	Not reported	Not reported	MMAS 8	Nil	68	Nil
		Jank S et al.,2009	dev	Self-administered	0.553	α =0.861	Not reported	Not reported	Not reported	Spearman’s rho, ρ = 0.43	Content validity, criterion validity	Confirmed	Not reported	MMAS 8	Nil	149	Nil
19	Perceived Diabetes Self-Management Scale (PDSMS)	Al abboud S A et al.,2016	trans	Self-administered	Not reported	α =0.76	Not reported	Not reported	Not reported	Not reported	Content validity	Not reported	Not reported	Nil	Nil	62	Nil
		Wallston K A et al.,2007	dev	Self-administered	Not reported	α = 0.834	Not reported	Not reported	Not reported	Not reported	Content validity, criterion validity	PDSMS scores were also negatively correlated with HbA1c (r = –.30, p < .001) and average blood glucose meter readings (r = –.32, p < .001)	Not reported	HbA1c, blood glucose meter readings	Nil	398 (Type 1: 57 Type 2: 341)	ITC = 0.390 - 0 .707
20	Medication Understanding and Use Self_x0002_Efficacy Scale (MUSE)	Al abboud S A et al.,2016	trans	Self-administered	Not reported	α =0.93	Not reported	Not reported	Not reported	Not reported	Content validity	Not reported	Not reported	Nil	Nil	62	Nil
21	General Medication Adherence Scale (GMAS)	Islam M A et al.,2023	trans	Self-administered	Not reported	α = 0.696	Not reported	Not reported	Not reported	Not reported	Construct validity	Not reported	Not reported	Nil	Nil	150	ICC = 0.696 (95% CI: 0.618–0.763), GFI = 0.918, TLI = 0.920, CFI = 0.942, AGFI = 0.864, and RMSEA = 0.075.
		Mahmoud M A et al.,2021	trans	Self-administered	Not reported	α = 0.834	Not reported	Not reported	Not reported	Not reported	Construct validity, known group validity	a significant association (Fisher exact χ2 = 12.850, p = 0.033) between the age and adherence	Not reported	Age	Nil	500	ICC = 0.834 (0.812–0.855 for 95% CI), NFI = 0.950, CFI = 0.963, IFI = 0.963, RMSEA = 0.071
		Maryem A et al.,2023	trans	Researcher-administered	Not reported	α = 0.79 to 0.94	Not reported	Not reported	Not reported	Spearman’s rho, ρ = 0.54 -0.99	Construct validity, known group validity	Not reported	Not reported	Nil	Nil	284	ICC > 0.4, KMO = 0.775, CFI = 0.95, NFI = 0.95
		Naqvi A A et al.,2018	dev	Researcher-administered	0.91	α = 0.84	> 74%	Not reported	Not reported	Pearson's coefficient = 0.996 (p-value < 0.01)	Convergent validity, construct validity	Not reported	Convergent validity confirmed between factors of GMAS	Nil	Nil	161	CVI =0.8 (SD 0.147); McDonald’s coefficient, F1 = 0.86, F2= 0.9, F3= 0.75 ; ICC,F1 =0.806 (0.775–0.835), F2 = 0.778 (0.741–0.811), F3 = 0.445 ( 0.326–0.542), NFI = 0.95, TLI = 0.92, and CFI = 0.96, RMSEA = 0.06 and SRMR = 0.03
		Naqvi A A et al.,2019	trans	Researcher-administered	0.855	α = 0.74	86.67% (75.41%– 94.06%)	81.08% (72.55%– 87.89%)	Not reported	Pearson’s correlation coefficient (ρ) = 0.82, p < 0.001	Convergent validity, known group validity, Concurrent Validity	Not reported	Convergent validity confirmed between factors of GMAS	Nil	Nil	171	KMO =0.705, Normed fit index (NFI) = 0.93, Tucker– Lewis index (TLI) = 0.99, and comparative fit index (CFI) = 0.99), root mean square error of approximation (RMSEA) = 0.01, McDonald’s coefficient = 0.92
		Naqvi A et al.,2019	trans	Researcher-administered	0.916	F1,α = 0.78; F2, α = 0.79; F3, α = 0.66	>75%	Not reported	Not reported	Pearson’s correlation = 0.861 (p < 0.01)	Convergent validity, construct validity	Not reported	Convergent validity confirmed between factors of GMAS	Nil	Nil	196	KMO = 0.832, Bartlett’s test of sphericity was significant (p < 0.0001), v2 = 623.870, NFI =0.93, TLI = 0.93, CFI = 0.97, RMSEA = 0.06, ICC (F1) = 0.78 (95% CI ¼ 0.727–0.825), ICC (F2) = 0.785 (95% CI ¼ 0.732–0.83), ICC (F3) = 0.263 (95% CI ¼ 0.024–0.444)
		Nguyen T H et al.,2021	trans	Researcher-administered	Not reported	α = 0.817	Not reported	Not reported	Not reported	Spearman’s rho, ρ = 0.879	Content validity, construct validity	Not reported	high equivalence to the English version	BMQ - Specific	Nil	165	Nil
		Islam M A et al.,2023	trans	Self-administered	Not reported	α = 0.907	Not reported	Not reported	Not reported	Not reported	Construct validity	Not reported	Not reported	Nil	Nil	119	Construct validity done, ICC = 0.907 (95% CI, 0.880—0.930), correlation ITC = 0.807 GFI = 0.913, AGFI = 0.860, TLI = 0.960, CFI = 0.971 and RMSEA = 0.066,
		Naqvi A A et al.,2020	trans	Self-administered	Not reported	α = 0.865	78.16% (95% CI: 71.28–84.06%)	76.85% (95% CI: 67.75–84.43%)	Not reported	Not reported	Convergent validity, construct validity	Not reported	Convergent validity was established with English version average factor loading of the scale was 0.725	Nil	Nil	282	KMO = 0.870, NFI = 0.960 , CFI =0.979, TLI = 0.954, IFI =0.980, RMSEA = 0.059, correlation coefficient r was 0.388 with p < 0.001, construct validity established, ICC = 0.862 (95% CI: 0.837–0.885).
		Shrestha R et al.,2021	trans	Self-administered	Not reported	α = 0.82	Not reported	Not reported	Not reported	Not reported	Face validity and content validity	Not reported	Not reported	Nil	Nil	220	KMO = 0.83
		Wang Y et al.,2021	trans	Self-administered	Not reported	α = 0.78	Not reported	Not reported	Not reported	Pearson’s correlation coefficient = 0.537	Construct validity, content validity, known group validity	Not reported	Not reported	Nil	Nil	312	KMO = 0.75, Bartlett’s test of sphericity, v2 = 309.08 p < .001),, IFI = 0.96, TLI = 0.94, CFI = 0.96, RMSEA = 0.05, CVI > 0.78, ICC = 0.88
22	Medication Adherence Self-Efficacy Scale-Short Form (MASES-SF)	Hasihasanoglu R et al.,2012	trans	Self-administered	Not reported	α = 0.94	Not reported	Not reported	Not reported	Not reported	Construct validity	Not reported	Not reported	Medication Adherence Self-Efficacy Scale (MASES)	How confident are you that you can take your blood pressure medications: 1. When you are busy at home 2. When there is no one to remind you 3. When you worry about taking them for the rest of your life 4. When you do not have any symptoms 5. When you are with family members 6. When you are in a public place 7. When the time to take them is between your meals 8. When you are travelling 9. When you…	150	KMO = 0.91, Barlett test (χ2=1393. 61, SD 78, p=0.000), GFI=0.99, CFI=1.00, RMSA=0.00.
23	Medication Adherence Reasons Scale (ChMAR-Scale)	Chen P F et al.,2020	dev	Researcher-administered	0.866	α = 0.649 to 0.852	Not reported	Not reported	Not reported	Not reported	Criterion validity	Criterion-related validity with the visual analog scale and two global items were 0.525, 0.436, and 0.502	Not reported	Visual Analog Scale (VAS)	Nil	538	Nil
24	Hill-Bone compliance to high blood pressure therapy scale (HBCTS)	Cheong AT et al.,2015	trans	Self-administered	0.876	Compliance to medication, α = 0.64 appointment,α = 0.55 and salt intake,α = 0.29	Not reported	Not reported	Not reported	Not reported	Content validity, predictive validity	Not reported	Not reported	HBTS English version	Nil	299	KMO = 0.764
		Pan J et al., 2020	trans	Self-administered	Not reported	α = 0.857	Not reported	Not reported	Not reported	Not reported	Construct validity	Not reported	Not reported	Not reported	Nil	234	KMO = 0.825, Bartlett’s test of sphericity, Chi 2 = 2259.08 (p < 0.01)
		Shakya R et al.,2022	trans	Self-administered	Not reported	α = 0.846	Not reported	Not reported	Not reported	Not reported	Face validity, Content Validity, Construct Validity, Known Group Validity	A significant association was not reported with the number of medication taking variable (more than one pill per day)	Not reported	Not reported	Nil	282	KMO = e 0.877, Bartlett’s test of sphericity, Chi 2 = 1374.657 (p < 0.001)
		Uchmanowicz I et al.,2016	trans	Self-administered	Not reported	α = 0.851	Not reported	Not reported	Not reported	Spearman's rank correlation coefficient, rho = 0.859, P = 0.017	Construct validity, Criterion validity	The instrument has unique criterion validity, which is a complement to the blood pressure measurement and not its substitute.	Not reported	BP	Nil	117	ICC = 0.851
		Dehghan M et al.,2014	trans	Self-administered	Not reported	α = 0.44	Not reported	Not reported	Not reported	Not reported	Concurrent criterion validity	No correlation with SBP or DBP	Not reported	BP	Nil	280	KMO = 0.53, ICC = 0.97 (CI: 0.94-0.99)
25	Malaysian Medication Adherence Scale (MALMAS)	Chung W W et al., 2014	trans	Researcher-administered	Not reported	α = 0.565	0.889	0.296	Not reported	Spearman’s rho=0.715	Convergent validity, criterion concurrent validity	significant association with glycemic control (based on HbA1c	A moderate to good correlation was obtained between the MALMAS and MMAS-8 (Spearman’s rho = 0.715, p<0.001	MMAS 8,HbA1c	Nil	136	Nil
		Lai P SM et al.,2020	trans	Researcher-administered	0.962	α = 0.654	0.92	0.328	Not reported	Spearman’s rho = 0.797, p < 0.001		Not reported	Confirmed between MALMAS and MMAS 8	MMAS 8	Nil	100	Nil
		Chung W W et al.,2015	dev	Self-administered	Not reported	α = 0.565	0.889	0.296	Not reported	Spearman’s rho = 0.412 (p<0.001)	Concurrent validity, Convergent validity	a weak but significant inverse correlation was found between HbA values and the total scores of MALMAS (Spearman’s rho = ­0.212, p = 0.014)	A moderate to good correlation was obtained between the MALMAS and MMAS­8 (Spearman’s rho = 0.715, p<0.001)	MMAS 8, HbA1c	Nil	136	Nil
26	Revised Medication Adherence Self-Efficacy Scale (MASES- R)	Fernandez S et al.,2008	trans	Self-administered	Not reported	α = 0.95	Not reported	Not reported	Not reported	Not reported		Not reported	Not reported	MEMS, MMAS 4	Nil	168	Nil
27	Facilitators of and Barriers to Adherence to Hypertension Treatment Scale (FATS)	Fongwa M N et al.,2015	trans	Self-administered	0.48	FATS, α = 0.78	Not reported	Not reported	Not reported	Not reported	Nil	Not reported	Not reported	Hill-Bone Compliance Scale, 12-item Check Your High Blood Pressure IQ (CYHBPIQ),Enhancing Recovery From Coronary Heart Disease Social Support Inventory (ESSI)	ESSI : 7 -item questionnaire, CAGE Questionnaire: 4-item	147	Nil
28	Visual Analogue Scale (VAS)	Gallagher B D et al,2014	trans	Self-administered	Not reported	Not reported	Score (<6 vs. 6–8) : 18 % (8–27) ; Score (<8 vs. 8): 48 % (36–62)	Score (<6 vs. 6–8) :98% (95–100) ; Score (<8 vs. 8): 68% (58–78)	Not reported	Not reported	Nil	Not reported	Not reported	Four-compartment MedSignals pillbox	Monitor adherence to up to four medications simul_x0002_taneously. The device records a pill as taken each time the lid of the individual pillbox compartment is opened and closed. Data on adherence are transmitted from the pillbox to the MedSignals server via landline, or, among the newer generation of devices, via a cell phone embedded in the device.	149	Nil
29	Malaysia Medication Adherence Assessment Tool (MyMAAT-12)	Hatah E et al., 2020	dev	Researcher-administered	Not reported	α = 0.91	Using HbA1c%: 72.9%, MPR:82.7% and pharmacist’s subjective assessment:77.7%	Using HbA1c%: 43%,, MPR: 39.5% and pharmacist’s subjective assessment:49.2%	Not reported	Spearman’s ρ = 0.44, p-value <0.001	Content validity	Not reported	Not reported	SEAMS	Nil	495	I-CVI=1, S-CVI = 1, KMO = 0.92, χ2= 5604.1, < 0.001, ICC = 0.97 (95% CI 0.93 to 0.98)
30	4-item Krousel-Wood Medication Adherence Scale (K_x0002_Wood-MAS-4)/ Low Pharmacy Refill Adherence	Krousel-Wood M et al.,2013	dev	Researcher-administered	Not reported	Not reported	0.674	0.678	Not reported	Not reported	Predictive validity	Not reported	Not reported	Morisky Medication Adherence Scale (MMAS_x0002_8) and Hill-Bone Compliance Scale	Nil	394	Nil
31	Modified Drug Adherence Work-up Tool (M-DRAW)	Lee S et al.,2017	trans	Researcher-administered	0.481	α = 0.74	Not reported	Not reported	Not reported	Not reported	Discriminant validity, construct validity	Not reported	Not reported	Nil	Nil	26	Nil
		Lee S et al.,2019	trans	Researcher-administered	Not reported	α = 0.873	Not reported	Not reported	Not reported	Not reported	Discriminant validity, content validity	Not reported	Not reported	Nil	Nil	88	KMO = 0.829
32	Iraqi Anti-Diabetic Medication Adherence Scale (IADMAS)	Mikhael E M et al.,2019	dev	Researcher-administered and Self-administered	0.952	α = 0.712	1	0.339	Not reported	Spearman's rho = 0.806 (p=0.016)	Face and content validity, Convergent validity, Concurrent validity	Significant inverse correlation between HbA1c values and the total scores of the IADMAS (Spearman’s r=−0.423, p=0.000)	Highly significant correlation between the IADMAS and the MAQ (Spearman’s r=0.682, p=0.000)	Medication Adherence Questionnaire (MAQ), HbA1c	Nil	80	Nil
33	Medication Adherence Report Scale (MARS-10)	Mora P A et al.,2011	trans	Researcher-administered	Not reported	Not reported	Not reported	Not reported	Not reported	Not reported	Nil	Not reported	Not reported	Not reported	Nil	294	Nil
		Mora P A et al.,2011	trans	Self-administered	Asthma study : 84% COPD study: 87%	Asthma study : α = 0.79 COPD study: α = 0.75	Asthma study : 60% (51.0–70.1%) COPD study: 51% ( 40.2–65.0%)	Asthma study : 71% (64.0–79.0%) COPD study: 68% ( 60.0–76.4%)	Not reported	Not reported	Criterion validity	Poor agreement between the dichotomized MARS score and objective adherence measure for the asthma cohort (kappa 0.30, p ¼ 0.49) and COPD cohort (kappa 0.19, p = 0.60)	Not reported	Asthma Control Questionnaire, COPD Severity Score	Nil	Asthma study : 452 COPD study: 393	Nil
		Cohen J L et al.,2009	trans	Self-administered	0.87	α = 0.85	0.824	0.694	Not reported	Not reported	Criterion validity, construct validity	significantly correlated with better electronic adherence	Not reported	Electronic adherence	Nil	318	Nil
34	Test of Adherence to Inhalers (TAI) questionnaire	Muneswarao J et al.,2020	trans	Researcher-administered	Not reported	α = 0.871	88.89% (75.95–96.29%)	90% ( 78.19–96.67%)	Not reported	Spearman's rho = 0.799	Criterion validity, factorial validity	Participants with good adherence had well-controlled asthma symptoms; significant association (p <0.01)	Not reported	Asthma symptom control, proportion of days covered (PDC)	Nil	120	Factorial validity done, KMO = 0.861, Bartlett's test of sphericity (p <0.01), ICC = 0.871 (95% CI: 0.833– 0.903), 0.832 (p <0.01), which indicated good reliability
		Plaza V et al.,2016	dev	Self-administered	Not reported	α = 0.86	0.674	0.66	Not reported	Not reported	construct validity, Criterion validity	TAI scores correlated with electronic ad_x0002_herence for the 10-items TAI scores (q = 0.286, P= 0.01)	Rho = 0.247 for the correlation between Smart-inhalers records of the electronic group patients and the Morisky_x0002_Green test scores	MMAS 4/ Morisky-Green test (MGT), Electronic adherence, Asthma Control Test (ACT), COPD Assessment Test (CAT)	Nil	1009	KMO = 0.905, ICC = 0.883
35	Adherence to Asthma Medication Questionnaire (AAMQ-13)	Nassar R I et al.2022	dev	Self-administered	Not reported	α = 0.87	0.848	0.952	Not reported	Spearman-Brown coefficient= 0.743	Criterion-concurrent validity, Criterion-convergent validity, construct validity	A statistically significant correlation was found between AAMQ_x0002_13 and TAI total scores (r= 0.800, P-value< 0.001) also AAMQ_x0002_13 total score and the MPR (r= 0.716, P-value< 0.001)	A statistically significant correlation was found between AAMQ_x0002_13 and the ACT total scores (P-value< 0.005) also AAMQ-13 and the PHBS total scores (P-value< 0.005)	Test of the Adherence to Inhaler (TAI) , pharmacy refill records, Asthma Control Test (ACT) questionnaire and Positive Health Behaviors Scale (PHBS)	Nil	213	Construct validity done, eigenvalue of more than one (5.081 and 1.648) ; Variance = 51.76%
36	Medication Adherence Self-Efficacy Scale (MASES)	Saffari M et al., 2015	trans	Self-administered	Not reported	α > 0.92	Not reported	Not reported	Not reported	Not reported	Nil	Not reported	Not reported	Not reported	Nil	184	Self-efficacy score = 1.72 to 2.28, KMO = 0.857, Bartlett Test of Sphericity, Chi 2 = 1780.5, P < 0.001
		Ogedegbe G et al.,2003	dev	Self-administered	Not reported	α = 0.96	Not reported	Not reported	Not reported	Not reported	Criterion validity	Inverse relationship between blood pressure and self-efficacy	Not reported	BP	Nil	Item generation = 106, Item analysis = 72	Nil
37	General Adherence Scale (GAS)	Shi Z et al.,2021	trans	Researcher-administered	Not reported	α = 0.942	Not reported	Not reported	Not reported	Spearman-Brown coefficient = 0.939	Content validity, Construct validity and criterion-related validity	Correlation coefficient indicates that the criterion related validity of GAS-C is acceptable	Not reported	MMAS 8	Nil	336	I- CVI > 0.78, S-CVI = 0.94, KMO = 0.899, Bartlett Test of Sphericity, Chi 2 = 611.821 (p<0.05), GFI = 0.981, CFI = 0.996, TLI = 0.992, RMR =0.011<0.05, and the RMSEA =0.072, ICC = 0.941 (95% CI 0.924–0.955)
38	Medication Adherence Reasons Scale (MAR-Scale)	Shima R et al., 2015	trans	Self-administered	0.831	α > 0.7	Not reported	Not reported	Not reported	Not reported	Face validity, Content validity and Construct validity	Not reported	Not reported	Not reported	Nil	665	KMO = 0.637, Bartlett Test of Sphericity, Chi 2 = 682.717 (p<0.001), CFI = 0.952, TLI = 0.933, GFI = 0.969, and RMSEA = 0.050
		Unni E J et al.,2014	trans	Self-administered	0.44	Not reported	Not reported	Not reported	Not reported	Not reported	Concurrent validity	Not reported	Not reported	MMAS 4/ Morisky-Green test (MGT), Asthma Control Test	Nil	350	KMO (Asthma maintenance medication) = 0.892, KMO (Cholesterol lowering medications) = 0.771
		Unni E J et al.,2009 (Cholesterol-lowering medications)	dev	Self-administered	Not reported	Cholesterol-lowering medications, α = 0.616 to 0.752	Not reported	Not reported	Not reported	Correlation coefficient = 0.495	Convergent validity	Not reported	Morisky scale and MARS had moderate agreement	MMAS 4/ Morisky-Green test (MGT)	Nil	420	Nil
		Unni E J et al.,2009 (asthma maintenance medications)	dev	Self-administered	Not reported	Asthma maintenance medications, α = 0.654 to 0.881	Not reported	Not reported	Not reported	Correlation coefficient = 0.481	Convergent validity	Not reported	Morisky scale and MARS had moderate agreement	MMAS 4/ Morisky-Green test (MGT)	Nil	399	Nil
39	Hill-Bone Medication Adherence (HBMA) scale	Song Y et al., 2011	trans	Self-administered	Not reported	α = 0.80	Not reported	Not reported	Not reported	Not reported	Construct validity and concurrent validity	Not reported	Not reported	Hypertension Belief Scale, Hypertension Belief Scale and BP outcomes	Nil	525	Nil
40	Inhaler Adherence Questionnaire (IAQ)	Toelle B G et al.,2020	trans	Self-administered	0.83	α = 0.73	0.73	0.8	Not reported	Not reported	Not reported	Not reported	Not reported	Inhaler adherence electronic monitor	Nil	74	Nil
41	A 12-item Medication Adherence Scale	Ueno H et al.,2018	dev	Self-administered	0.607	α = 0.78	Not reported	Not reported	Not reported	Not reported	Construct validity	Not reported	Not reported	Nil	Nil	540	CFI = 0.94 and RMSEA = 0.069
42	Making Medicines Work For You (MMWFU)	Weinman J et al.,2019	dev	Researcher-administered	0.901	Not reported	Category 1: 69.5% Category 2:100.0%	Category 1: 68.3% Category 2: 27.0%	Not reported	Not reported	Convergent validity	Not reported	MMWFU scores were positively correlated with MMAS4 (r= 0.59; p<0.001) and the BMQ-Concerns (r= 0.39,p<0.001) and had a smaller negative correlation with BMQ-Necessity (r=−0.24; p<0.05).	MMAS 4, BMQ	Nil	145	Nil
43	Inhaled Medication Adherence Scale (IMAS)	Wang Y H et al.,2023	dev	Researcher-administered	Not reported	α = 0.81 to 0.95	Not reported	Not reported	Not reported	Not reported	Content validity	Not reported	Not reported	Nil	Nil	235	CVI = 0.981 (Relevance), CVI = 0.987 (Clarity), CFI=1.00, TLI=1.00, RMSEA=0.00, and SRMR=0.06
44	SPUR - 27	Wells J et al., 2023	trans	Researcher-administered	0.813	α = 0.893	0.703	0.806	Not reported	Not reported	Construct validity, concurrent validity and known group validity	SPUR-27 observed a significant (p<0.01) Chi-Square (χ2) value (χ 2 =8.570); hence, known group validity was established between CAT score	Not reported	Medication Possession Ratio (MPR), COPD symptom severity (CAT score)	Nil	100	KMO = 0.752, Bartlett’s test of sphericity, (χ2 = 1489.802, p < 0.001), NFI = 0.96, TFI = 0.97 and CFI= 0.93, RMSEA = 0.059, ICC = 0.893 (0.860–0.921, 95% CI)
		Wells J S et al.,2022	trans	Self-administered	Arm 1: 24.7% Arm 2: 82.0%	α = 0.887	Not reported	Not reported	Not reported	Not reported	Convergent validity, discriminant validity, concurrent validity, known group validity	Negative significant correlations were observed when comparing SPUR-27 scores with BMI (r=−0.163, p<0.01) and the number of prescribed antiglycaemic agents (r=−0.139, p<0.05	SPUR-27 was significantly correlated with both HbA1c (r=−0.143, p<0.05) and MPR (r=−0.228, p<0.01) when analysing the total questionnaire score	HbA1c, medication possession ratio (MPR), BMI, Antiglycemic agents	Nil	378	KMO = 0.855, Bartlett’s test of sphericity, χ2 =5868.244, p<0.0001,
46	4-item self-report (SR-4)scale	Zongo A et al.,2015	trans	Self-administered	0.706	Not reported	Not reported	Not reported	Not reported	Not reported	Criterion validity, Predictive validity	SR-4 scores were significantly associated with A1C levels	Not reported	HbA1c	Nil	156	Nil
47	Patient Satisfaction with Asthma Medication (PSAM) questionnaire	Mathias S D et al.,2001	dev	Self-administered	Not reported	α = 0.82 - 0.88	Not reported	Not reported	Not reported	Not reported	Construct validity, criterion validity	Significant correlation between sub scales	Not reported	Subscales	Nil	53	ICC = 0.70
48	Maastricht Utrecht Adherence in Hypertension (MUAH)-questionnaire	Wetzels G et al.,2006	dev	Self-administered	Maastricht region: 98% Utrecht region: 80%	I,α = 0.75, II, α = 0.80, III,α = 0.63 and IV,α = 0.76	Not reported	Not reported	Not reported	Not reported	Convergent validity	Not reported	No statistically significant associations were found between sum scores on the MUAH-subscales and the level of adherence as measured by refill adherence	MEMS, BMQ and pharmacy refill records	Nil	255	I) ICC = 0.86, II) ICC = 0.80,III) ICC = 0.85 and IV) ICC =0.79
49	Health belief model (HBM) -based questionnaire	Tordera M P et al.,2009	trans	Self-administered	Not reported	α = 0.68	Not reported	Not reported	Not reported	Not reported	Concurrent validity and content validity	HBM subscales are significantly correlated with BMQ subscales	Not reported	BMQ	Nil	126	Nil
50	Treatment Satisfaction with Medicines Questionnaire” (SATMED-Q)	Ruiz M A et al.,2008	dev	Self-administered	0.967	α = 0.82	Not reported	Not reported	Not reported	Not reported	Content validity, Construct validity, discriminant validity and concurrent validity	Not reported	The SATMED-Q scores significantly correlate with the scores of the Spanish version of the TSQM. Marginally significant correlation found between SATMED-Q and Morisky-Green compliance test.	MMAS 4, TSQM	Nil	455	ICC = 0.943, GFI = 0.938, AGFI = 0.909, CFI = 0.860, RMR = 0.069 and RMSEA = 0.053
51	ASK-20(Adherence Starts with Knowledge) scale	Hahn S R et al.,2008	dev	Self-administered	0.883	α = 0.85	Not reported	Not reported	Not reported	Not reported	Construct validity	Not reported	Not reported	Not reported	Nil	605	Nil
		Matza L S et al.,2008	trans	Self-administered	Not reported	α = 0.76	Not reported	Not reported	Not reported	Not reported	Construct validity	Not reported	Significant correlations with the Morisky Medication Adherence Scale (r = 0.61,p <.001). correlation with the SF-12 MCS score was in the moderate range (r = 0.40, p < 0.001).	MMAS 4, 12-Item Short Form Health Survey (SF-12), Asthma Quality of Life Questionnaire (AQLQ), and Proportion of days covered (PDC)	12-Item Short Form Health Survey (SF-12), a health status ques_x0002_tionnaire that is a shorter version of the commonly used 36-item measure. Mini_x0002_AQLQ) contains 15 items and was derived from the 32- item Asthma Quality of Life Questionnaire, which was de_x0002_signed to assess quality of life among adults with asthma. Proportion of days covered (PDC), as indicated by 6 months of electroni…	112	ICC = 0.8
52	ASK-12(Adherence Starts with Knowledge) scale	Matza L S et al.,2009	trans	Self-administered	Not reported	α = 0.75	Not reported	Not reported	Not reported	Not reported	Convergent validity, Criterion validity	The ASK-12 total score also discriminated among groups of patients who differed in self-reported adherence indicators, including whether a dose was missed in the past week, the number of days medication was not taken as directed, and treatment satisfaction.	Convergent validity was demonstrated through correlations with the Morisky Medication Adherence Scale (r –0.74; p < 0.001), condition-specific measures, the SF-12 Mental Component Score (r –0.32; p < 0.01), and proportion of days covered by filled medication prescriptions in the past 6 months as indicated by pharmacy claims data (r –0.20; p = 0.059).	MMAS 4, 12-Item Short Form Health Survey (SF-12), Mini Asthma Quality of Life Questionnaire (MiniAQLQ), Appraisal of Diabetes Scale (ADS), and Proportion of days covered (PDC)	12-Item Short Form Health Survey (SF-12), a health status ques_x0002_tionnaire that is a shorter version of the commonly used 36-item measure. Mini_x0002_AQLQ) contains 15 items and was derived from the 32- item Asthma Quality of Life Questionnaire, which was de_x0002_signed to assess quality of life among adults with asthma . Appraisal of Diabetes Scale (ADS) is a brief 7-item, pa_x0002_tient-re…	112	ICC = 0.79
54	Beliefs and Behaviour Questionnaire (BBQ)	George J et al.,2005	dev	Self-administered	0.75	confidence,α = 0.62; concerns, α = 0.85;satisfaction, α = 0.94; disappointment,α = 0.86; nonadherence, α = 0.78; adherence, α = 0.91	Not reported	Not reported	Not reported	Not reported	Criterion validity, construct validity,convergent validity	Not reported	MARS had significant correlation with ‘nonadherence’ (r = 0.4; p < 0.001), but not ‘adherence’ (r = 0.09; p = 0.14).	MARS	Nil	276	Nil
55	Adherence Scale in Chronic Diseases (ASCD)	Buszko K et al., 2016	trans	Self-administered	0.9709	α = 0.739	Not reported	Not reported	Not reported	Not reported	Construct validity	Not reported	Not reported	Not reported	Nil	413	KMO =0.847
56	Inhaled Therapy Beliefs Questionnaire	Munoz Cobos F et al.,2024	trans	Self-administered	Not reported	α = 0.613	Not reported	Not reported	Not reported	Not reported	Content validity, Construct validity	Not reported	Not reported	Not reported	Not reported	262	KMO = 0.74
57	Simplified Medication Adherence Questionnaire (SMAQ)	Soares S M et al.,2024	trans	Self-administered	Not reported	α = 0.63	0.753	0.295	Not reported	Pearson's = 0.560	Criterion validity, concurrent validity	Significant BP	Significant	MMAS 4, BP	Nil	117	KMO = 0.691
