# Supplementary material for: Medication adherence scales in non-communicable diseases: A scoping review of design gaps, constructs and validation processes
Source: PLoS One. 2025 May 14;20(5):e0321423. doi: 10.1371/journal.pone.0321423 (PMC12077792; doi:10.1371/journal.pone.0321423)
Supplement: S5 Dataset — (XLSX) [file pone.0321423.s005.xlsx]

## Sheet: Reviewer 1
FULL TEXT SCREENING
ELIGIBILITY CRITERIA
Sl No.	Article name (Author, Year)	Study criteria										Included	Excluded	Seek Info	Reasons for exclusion
		Adults	Select NCDs				MA Scale(s) used	Validation studies	MA assessment studies	Study type	English Language
			DM	HTN	COPD/ BA	CAD
1	Abazari et al.	Yes	Not mentioned				MMAS		Yes	CS	Yes		Yes		1
2	Abate et al.,	Yes	DM				MMAS 8		Yes	CS	Yes	Yes
3	Abbas et al.	Yes	DM				MMAS 8		Yes	CS	Yes	Yes
4	Abbas et al.,2023	Yes	DM				GMAS		Yes	RCT	Yes	Yes
5	Abdul rahman et al.,2020	Yes							Yes		Yes		Yes		4
6	Abebe et al.,2014	Yes	DM				MMAS 8		Yes		Yes	Yes
7	Abdul salim et al.,2017	Yes			COPD/ BA		MMAS 4 (MAQ)		Yes	RCT	Yes	Yes
8	Abegaz et al.,2016	Yes		HTN			MMAS		Yes	SR,MA	Yes	Yes
9	Abel WM et al.,2013	Yes		HTN			Hill bone compliance scale		Yes	CS	Yes	Yes
10	Abel WM et al.,2017	Yes					Hill bone compliance scale		Yes	Qualitative	Yes	Yes
11	Abubakar et al.,2021	Yes	DM				MMAS 8		Yes	RCT	Yes	Yes
12	Abu H et al.,2018	Yes		HTN			MMAS 4 (MAQ)		Yes	CS	Yes	Yes
13	Abu Khudair et al.,2021	Yes		HTN			ARMS		Yes	CS	Yes	Yes
14	Abu L Noor et al.,2021	Yes		HTN			Hill bone compliance scale		Yes	RCT	Yes			Yes
15	Abu L Noor et al.,2020	Yes		HTN			Hill bone compliance scale		Yes	CS	Yes	Yes
16	Fadilah et al.,2019	Yes	DM				Medication Compliance Questionnaire (MCQ)	Yes	Yes	CS	Yes	Yes
17	Adhien p et al.,2013	Yes	DM				MARS		Yes		Yes			Yes
18	Adeoye et al.,2019	Yes		HTN			MMAS		Yes	CS	Yes	Yes
19	Adidja et al.,2018	Yes		HTN			MMAS		Yes	CS	Yes	Yes
20	Abubakar et al.,2021												Yes		Duplicate
21	Achtabosch et al.,2023	Yes			COPD/ BA		Test of adherence to inhalers (TAI10)		Yes	CS	Yes	Yes
22	Adikusuma et al.,2017	Yes	DM				MMAS 8		Yes		Yes		Yes
23	Adinkrah et al.,2020	Yes		HTN			Blood pressure self care scale		Yes	CS	Yes	Yes
24	Adisa R et al.,2018	Yes					9-item modified MMAS		Yes	CS	Yes	Yes
25	Aflaksier et al.,2012	Yes	DM				BMQ, MARS		Yes	CS	Yes	Yes
26	Adua E et al.,2017	Yes	DM				MMAS 8		Yes	Cohort	Yes		Yes		1
27	Adomako et al.,2021	Yes		HTN			MARS 10		Yes	CS	Yes		Yes
28	Aftab M et al.,2017	Yes	DM				MMAS 8		Yes	CS	Yes		Yes		1
29	Agarwal et al.,2018	Yes			COPD/ BA		MMAS 4 (MAQ)		Yes	CS	Yes	Yes
30	Aggarwal et al.,2016												Yes		Duplicate
31	Agh T et al.,2011	Yes			COPD/ BA		MMAS 8		Yes	CS	Yes	Yes
32	Ahmad et al.,2013	Yes	DM				Medication Compliance Questionnaire (MCQ)		Yes	CS	Yes	Yes
33	Ahmadi et al.,2022	Yes		HTN			MMAS-8			CS	Yes		Yes		4
34	Ahmed NO et al.,2017	Yes	DM				MMAS-8		Yes	CS	Yes		Yes		4
35	Ahmed S et al.,2023	Yes	DM				MMAS 8		Yes	CS	Yes	Yes
36	Aiken J et al.,2014	Yes	DM				MMAS 4		Yes		Yes		Yes		1
37	Aiken J et al.,2012	Yes	DM				MMAS 4		Yes	CS	Yes	Yes
38	Ajibola SS et al.,2018	Yes					MMAS 8		Yes	CS	Yes	Yes
39	Ajani et al.,2021	Yes					H - Scale		Yes	Mixed Methods	Yes	Yes
40	Ajayi et al., 2018	Yes		HTN			MMAS 8		Yes	CS	Yes	Yes
41	Akimoto K et al.,2020	Yes			COPD/ BA				Yes	CS	Yes	Yes
42	Akintunde et al.,2015						MMAS 8		Yes	CS	Yes	Yes
43	Akoko et al.,2017	Yes		HTN			MMAS 8		Yes	CS	Yes	Yes
44	Akram et al.,2021	Yes	DM				MMAS 8			CS	Yes	Yes
45	Abbound SA,.et al.,2016	Yes		HTN			M		Yes	CS	Yes		Yes		1
46	Al daken	Yes		HTN			Hill bone compliance scale		Yes	CS	Yes		Yes
47	Al Haj et al.,2016	Yes	DM				MMAS 8		Yes	CS	Yes	Yes
48	Al Haj et al.,2016	Yes					MMAS 8		Yes	CS	Yes		Yes
49	Al Noumari et al.,2017	Yes	DM				MMAS 8			CS	Yes	Yes
50	Al Qazaz et al.,2010	Yes	DM				MMAS 8	Yes (Malaysian)		CS	Yes	Yes
51	Al Qerem et al.,2021	Yes	DM				41 MAS, BMQ		Yes	CS	Yes	Yes
52	Al Qazaz et al.,2010												Yes		Duplicate
53	Al Qazaz et al.,2011	Yes	DM				MMAS- 8		Yes	CS	Yes		Yes		1
54	Al Noumari et al.,2018	Yes		HTN			MMAS 8			CS	Yes	Yes
55	Al Qerem et al.,2022	Yes					MARS	Yes		CS	Yes	Yes
56	Al Ruthia et al.,2016	Yes		HTN			BMQ -General		Yes	CS	Yes	Yes
57	Al Ramahi et al.,2015	Yes		HTN			MMAS- 8			CS	Yes		Yes		4
58	Albu Querque et al.,2018	Yes		HTN			Moriskay Green Test		Yes	CS	Yes	Yes
59	Alatavi et al.,2015	Yes	DM				MTR-7,MDAM		Yes	CS	Yes	Yes
60	Alahmadi et al.,2021	Yes			COPD/ BA		Medication Adherence report scale-5 item(MARS)		Yes	CS	Yes		Yes		4
61	Albassam A et al.,2020	Yes			COPD/ BA		MARS-A		Yes	CS	Yes	Yes
62	Alammari G et al.,2021	Yes					ARMS	Yes		CS	Yes	Yes
63	Alefishat et al.,2016	Yes	DM			CAD	4 Item scale		Yes	CS	Yes	Yes
64	Aldan et al.,2021				COPD/ BA		ARMS-7		Yes	CS	Yes	Yes
65	Alfarolare et al.,2012	Yes	DM	HTN	COPD/ BA	CAD	ARMS		Yes	CS	Yes	Yes
66	Alexo Paulose et al.,2014	Yes			COPD/ BA								Yes		1
67	Alfian et al.,2020	Yes	DM	HTN						RCT			Yes		5
68	Alfian et al.,2020	Yes	DM	HTN			MARS		Yes	CS	Yes	Yes
69	Alfian et al.,2016	Yes	DM										Yes		1
70	Alfians et al.,2019	Yes	DM	HTN			Medication Position Ratio			Cohort	Yes	Yes
71	Alfian et al.,2022	Yes		HTN			MARS		Yes	CS	Yes	Yes
72	Alghurair et al.,2012	Yes		HTN						SR	Yes	Yes
73	Alhaddad et al.,2022	Yes					MMAS 4 (MAQ)		Yes	CS	Yes			Yes
74	Algabbari et al.,2022	Yes		HTN			MMAS 8			CS	Yes	Yes
75	Alhalaique et al.,2014	Yes	DM	HTN	COPD/ BA	CAD	BMQ	Yes(Arabic)		CS	Yes	Yes
76	Alhazzani et al.,2021	Yes					SEAMS	Yes		CS	Yes	Yes
77	Alfian et al.,2021	Yes	DM				MARS - 5			RCT	Yes			Yes
78	Allenlapointe et al.,2011	Yes				CAD	BMQ		Yes	Cohort	Yes	Yes
79	Alnoumani et al.,2018	Yes		HTN											Duplicate
80	Allaham et al.,2021	Yes	DM	HTN	COPD/ BA		GMAS			CS	Yes	Yes
81	Alosaimi et al.,2022	Yes	DM	HTN	COPD/ BA	CAD	Self-made questionnaire			CS	Yes	Yes
82	Aloudah et al.,2018	Yes	DM				MMAS			Mixed method	Yes	Yes
83	Alqarni et al.,2019	Yes	DM				MMAS 4		Yes	CS	Yes	Yes
84	Alqarni et al.,2019	Yes	DM				GMAS		Yes	CS	Yes	Yes
85	Alsaqabi,2020	Yes		HTN			Hill bone compliance scale		Yes	CS	Yes	Yes
86	Amado,2010	Yes		HTN			MMAS 4(MAQ)		Yes	RCT	Yes		Yes		4
87	Ambaw,2012	Yes		HTN			MMAS-8		Yes	CS	Yes	Yes
88	Alsafyani,2022	Yes		HTN			MMAS 4		Yes	CS	Yes	Yes
89	Alsous,2017		DM	HTN	COPD/ BA	CAD	MARS,BMQ	Yes		CS	Yes		Yes		5
90	Alshayhan,2020	Yes	DM				GMAS		Yes	CS			Yes		4
91	Andanalusis,2019	Yes	DM				ARMS		Yes	CS	Yes	Yes
92	Aminde,2019	Yes	DM				MCQ		Yes	CS	Yes	Yes
93	Anuradha,2022	Yes	DM					Yes		CS	Yes	Yes
94	Apter,2013	Yes			COPD/ BA		Asthma Numeracy Qnnaine			CS	Yes	Yes
95	Amorha,2020	Yes			COPD/ BA		MMAS-8		Yes	RCT	Yes		Yes		1
96	Arafat,2020	Yes	DM				MMAS-8			CS	Yes		Yes		1
97	Arafaty,2019	Yes	DM				MMAS-8		Yes	CS	Yes		Yes		1
98	Aravindakshan,2021	Yes	DM				MMAS-8		Yes	CS	Yes	Yes
99	Arikan,2018	Yes			COPD/ BA		BMQ	Yes		CS	Yes	Yes
100	Arne,2015	Yes				CAD	MMAS-8	Yes		CS	Yes	Yes
101	Arya,2020	Yes	DM				MMAS-8		Yes	CS	Yes	Yes
102	Asgedom,2016	Yes		HTN			MMAS-8		Yes	CS	Yes		Yes
103	Asheq,2021	Yes	DM				MMAS-8		Yes	CS	Yes	Yes
104	Anbazhagan,2016	Yes	DM	HTN			MMAS-8		Yes	CS	Yes	Yes
105	Ashur, 2015	Yes	DM				MMAS-8	Yes		CS	Yes	Yes
106	Athiyah,2013	Yes		HTN			MMAS-8		Yes	CS	Yes	Yes
107	Axelson,2016	Yes			COPD/ BA		MMAS-8	Yes		CS	Yes	Yes
108	Ashur,2016	Yes	DM				MMAS-8		Yes	CS	Yes	Yes
109	Ayele,2019	Yes	DM				MMAS-8		Yes	CS	Yes	Yes
110	Ashur,2015	Yes	DM				MMAS-8		Yes	CS	Yes	Yes
111	Ayoade,2012	Yes		HTN			MMAS,ecap		Yes	CS	Yes		Yes
112	Badi,2019	Yes	DM				MMAS-8		Yes	CS	Yes	Yes
113	Bakar,2016	Yes	DM				MMAS-8		Yes	CS	Yes	Yes
114	Baiardini,2021	Yes			COPD/ BA		MMAS-4		Yes	CS	Yes	Yes
115	Azharudin	Yes	DM				MMAS-4		Yes	SRMA	Yes	Yes
116	Bandi, 2017	Yes		HTN			MMAS-8			CS	Yes		Yes		4
117	Bender, 2010	Yes			COPD/ BA		BMQ, Electronic Monitor			CS	Yes		Yes
118	Berkoh, 2021	Yes	DM				MMAS			Mixed Method	Yes	Yes
119	Barreto,2014	Yes		HTN			MMAS-4/MAQ		Yes	Yes	Yes	Yes
120	Bhusal,2022	Yes		HTN			Hill bone		Yes	Yes	Yes	Yes
121	Bauer,2017	Yes	DM						Yes	CS	Yes	Yes
122	Balachaw,2022	Yes			COPD/ BA		MARS		Yes	CS	Yes	Yes
123	Bilondi,2021	Yes	DM				MMAS-8		Yes	CS	Yes	Yes
124	Bochkareva,2019	Yes		HTN			Scoping Review			Scoping Review	Yes	Yes
125	Brooks,2014	Yes			COPD/ BA		MARS		Yes	CS	Yes	Yes
126	Bozek,2010	Yes			COPD/ BA		MMAS-8, Electronic diary		Yes	Cohort	Yes	Yes
127	Balasubramanian,2019	Yes	DM				MMAS-8		Yes	CS	Yes	Yes
128	Bagcivan,2015	Yes	DM	HTN				Yes		CS	Yes		Yes		1
129	Bailey,2015	Yes		HTN				Yes		CS	Yes	Yes
130	Barbican,2022	Yes								CS			Yes
131	Bekalu,2016	Yes			COPD/ BA			Yes		CS	Yes	Yes
132	Bener,2011	Yes	DM	HTN			MMAS			CS	Yes	Yes
133	Belew,2022	Yes		HTN						Case Control			Yes
134	Berni,2011						Modified						Yes
135	Biderman,2009	Yes	DM				MMAS-4		Yes		Yes		Yes
136	Bindumurali,2016	Yes		HTN			BMQ		Yes	Yes	Yes	Yes
137	Bosmans	Yes		HTN			BMQ,MARS-5			C/S	Yes	Yes
138	Bramlage,2014	Yes								C/S			Yes		4
139	Ayoub,2019	Yes	DM					Yes		C/S	Yes	Yes
140	Balasubramanian,2018	Yes		HTN					Yes	Yes	Yes	Yes
141	Bader	Yes		HTN			MMAS-8			Yes	Yes	Yes
142	Bailey,2012	Yes	DM							Yes	Yes	Yes
143	Baharvand,2023	Yes		HTN					Yes	Yes			Yes		1
144	Bastos,2012	Yes		HTN			MMAS-4		Yes	C/S	Yes		Yes		4
145	Barikani,2021	Adolescent			COPD/ BA		BMQ		Yes	RCT			Yes		5
146	Belachew,2022	Yes			COPD/ BA		MARS-A		Yes	C/S	Yes	Yes
147	Ben A,2012			HTN			BMQ,MGT	Yes		C/S	Yes	Yes
148	Biesman	Yes	DM				MMAS-4		Yes	C/S	Yes		Yes
149	Berhe,2022	Yes	DM				ARMS		Yes	C/S	Yes		Yes
150	Blackmon,2016	Yes					MMAS-8		Yes	C/S			Yes
151	Bharmal,2009	Yes		HTN			TSQM-9	Yes		C/S	Yes	Yes
152	Bouserhal,2018	Yes		HTN			Labanese Med.Adherence Scale	Yes		C/S	Yes	Yes
153	Brandstetter,2017	Yes			COPD/ BA		MARS,BMQ		Yes	C/S	Yes	Yes
154	Arya,2015	Yes		HTN			TAQPH	Yes		C/S	Yes	Yes
155	Bryson,2014	Children									Yes		Yes		5
156	Cabral,2023	Yes		HTN			MUAH-16	Yes		C/S	Yes	Yes
157	Chan,2020	Yes	DM	HTN	COPD/ BA		MARS-10	Yes		C/S	Yes	Yes
158	Cai Q	Yes			COPD/ BA		MARS-A	Yes		C/S	Yes		Yes		4
159	Chatziefstratiou,2019	Yes		HTN			Hill Bone,MMAS	Yes		C/S	Yes	Yes
160	Chan.P.F	Yes		HTN			Ch MAR Scale	Yes		C/S	Yes	Yes
161	Conn,2005	Children											Yes		5
162	Chew BH,2015	Yes	DM				MMAS-8		Yes	C/S	Yes		Yes		4
163	Carvalho,2019	Yes		HTN					Yes	R/W	Yes	Yes
164	Chung WW,2014	Yes	DM				Malasian Med. Adh. Scale		Yes	Int.Study	Yes		Yes		4
165	Cuffee,2020	Yes		HTN			MMAS		Yes	C/S	Yes
166	Delavar,2019	Yes		HTN			MMAS		Yes	RCT	Yes		Yes		4
167	Deoliviera,2021	Yes	DM				BMQ		Yes	C/S	Yes	Yes
168	Chiu.K.C.,2014	Yes			COPD/ BA		MMAS-8		Yes	C/S	Yes	Yes
169	Dinkova,2023	Yes	DM				MMAS-4		Yes	C/S	Yes		Yes		4
170	Doupis,2019	Yes	DM				MMAS-4		Yes	RCT	Yes		Yes		5
171	Elsous	Yes	DM				MMAS-4		Yes	C/S	Yes		Yes		4
172	Duarte,2018	Yes			COPD/ BA		BMQ,MTA		Yes	C/S	Yes	Yes
173	Fang,2015	Yes				CAD	MMAS		Yes	RCT	Yes	Yes
174	Exarchos						MMAS-8		Yes	C/S	Yes		Yes		4
175	Mensah	Yes		HTN			Hill Bone		Yes	SR	Yes	Yes
176	Bruce,2015	Yes	DM				MMAS		Yes	C/S	Yes		Yes		4
177	Chang,2021	Yes		HTN			MMAS-8		Yes	C/S	Yes	Yes
178	Butt,2015	Yes	DM				MMAS		Yes	RCT	Yes		Yes		4
179	Cai Q,2021	Yes			COPD/ BA		MMAS,BMQ		Yes	C/S	Yes	Yes
180	Chen.Y	Yes		HTN			ARMS-C	Yes		C/S	Yes	Yes
181	Cecery LM	Yes			COPD/ BA		Elect.Pharmacy records		Yes	C/S	Yes	Yes
182	Cheen 2018	Yes	DM	HTN	COPD/ BA				Yes	SRMA	Yes	Yes
183	Chew,20154	Yes	DM				MMAS-8		Yes	C/S	Yes		Yes		4
184	Cinar, 2020	Yes		HTN			BMQ-T		Yes	C/S	Yes		Yes		4
185	Chudiak	Yes		HTN			Hill Bone		Yes	C/S	Yes		Yes		4
186	Cummings,2014	Yes	DM				MMAS-8		Yes	RCT	Yes		Yes		4
187	Correa, 2016	Yes		HTN			MMAS-8		Yes	C/S	Yes	Yes
188	Calvo, 2020	Yes					BMQ		Yes	C/S	Yes	Yes
189	Demoz 2019	Yes	DM				BMQ		Yes	C/S	Yes	Yes
190	Doya IF,2023	Yes	DM				MMAS-8		Yes	C/S	Yes		Yes		4
191	Dovalle, 2017	Yes	DM				MMAS-8			Int. Study	Yes		Yes		4
192	Deoliviera,2014	Yes		HTN			MMAS-8	Yes		C/S	Yes	Yes
193	Ekanem,2020	Yes		HTN			MMAS-8		Yes	C/S	Yes	Yes
194	Fadare,2015	Yes	DM				MMAS-8		Yes	C/S	Yes		Yes		4
195	Fernadez,2014	Yes		HTN			MMAS-8		Yes	C/S	Yes	Yes
196	Erku, 2017	Yes	DM				MMAS-8			RCT	Yes		Yes		4
197	Bruzzesse,2014	Adolescent			COPD/ BA		Asthma Med. Adhe. Scale		Yes	C/S	Yes		Yes		5
198	Alabboud,2016	Yes	DM				Revalidation of MMAS	Yes		C/S	Yes	Yes
199	Cabral.A,2018	Yes		HTN			MMAS-8	Yes		C/S	Yes	Yes
200	Calvo,2017	Yes	DM	c/c d/s			BMQ			C/S	Yes	Yes
201	Cai Q,2018	Yes			COPD/ BA		BMQ	Yes		C/S	Yes	Yes
202	Chapman,2017						MARS,BMQ,ATIQ		Yes	C/S	Yes	Yes
203	Chen.J,2021	Children			COPD/ BA					RCT	Yes		Yes		5
204	Chan A.H,2021	Yes	DM				MPRAQ	Yes		C/S	Yes	Yes
205	Cheong A.T,2015	Yes		HTN			Hill Bone	Yes		C/S	Yes	Yes
206	Chew,2021	Yes	DM	HTN	COPD/ BA	CAD	MARS-5		Yes	C/S	Yes	Yes
207	Cohen,2010	Yes	DM				MMAS-8			RCT	Yes		Yes		4
208	Chung ,2015	Yes	DM				MALMAS(Malaysian Med. Adh. Scale)	Yes		C/S	Yes	Yes
209	Davis,2019	Yes	DM				MPR		Yes	C/S	Yes		Yes		4
210	Dempe 2013	Yes				CAD	MMAS			C/S	Yes		Yes		4
211	Craig LS	Yes		HTN			BMQ		Yes	C/S	Yes	Yes
212	Dibonaventura,2014	Yes	DM				MMAS		Yes	C/S	Yes		Yes		4
213	Doggnell, 2014	Yes	DM				MMAS,MPR		Yes	Lit R/W	Yes	Yes
214	Driesena, 2016	Yes			COPD/ BA		BMQ		Yes	C/S	Yes	Yes
215	Elandu, 2020	Yes			COPD/ BA		MARS-5		Yes	C/S	Yes		Yes		4
216	Espeche,2020	Yes		HTN			MMAS-8		Yes	C/S	Yes		Yes		4
217	Faisal,2022	Yes	DM				Hill Bone			C/S	Yes		Yes		4
218	Fernandez, 2008	Yes		HTN			MASES	Yes		C/S	Yes	Yes
219	Fernandez Arias, 2014	Yes		HTN			MMAS-8			C/S	Yes		Yes		4
220	Gagne,2018	Yes			COPD/ BA		MARS-A,TAI			SR	Yes	Yes
221	Fortuna, 2017	Yes		HTN			MMAS-8		Yes	C/S	Yes	Yes
222	Fond, 2016	Yes	Schizopherenia				MARS	Yes		C/S	Yes	Yes
223	Garfield 2012	Yes	c/c disease				DAMS	Yes		C/S	Yes		Yes		5
224	George, 2005	Yes			COPD/ BA		MARS		Yes	C/S	Yes	Yes
225	Hacihasano gluasilar 2014	Yes		HTN			MMAS-8	Yes		C/S	Yes	Yes
226	Guenette	Yes			COPD/ BA		MMAS		Yes	Clinical Trial	Yes		Yes		4
227	Gon 2021	Yes			COPD/ BA		MMAS-8		Yes	C/S	Yes		Yes		4
228	Hanane	Yes			COPD/ BA		MMAS-8		Yes	C/S	Yes		Yes		4
229	Hatah 2020	Yes	DM				MyMAAT	Yes		C/S	Yes	Yes
230	Gupta,2022	Yes	DM				MARS		Yes	C/S	Yes		Yes		4
231	Heredia,2020	Yes	DM				MMAS-8		Yes	C/S	Yes		Yes		1
232	Fialko, 2008	Yes		Psychosis			MARS	Yes		C/S	Yes		Yes		5
233	Fongwa, 2015	Yes		HTN			FATS Scale	Yes		C/S	Yes	Yes
234	Gautier, 2021	Yes	DM				MMAS-8		Yes	RCT	Yes		Yes		4
235	Grandy, 2013	Yes	DM				MMAS-4		Yes	C/S	Yes		Yes		4
236	Getenet, 2019	Yes		HTN			MMAS			Case Control	Yes		Yes		4
237	Guerre, 2019	Yes		HTN			MMAS-4			C/S	Yes	Yes
238	Hall,2014	Yes		HTN			MMAS		Yes	C/S	Yes	Yes
239	Hacene,2022	Yes	DM				MMAS-8		Yes	C/S	Yes	Yes
240	Hassan,2019	Yes			COPD/ BA				Yes	SRMA	Yes	Yes
241	Helvasi,2020	Yes			COPD/ BA		ARMS-7		Yes	C/S	Yes		Yes		4
242	Padua,2021	Yes		HTN			MMAS-4		Yes	C/S	Yes		Yes		4
243	Gallagher,2015	Yes		HTN			MMAS-8,VAS	Yes		C/S	Yes	Yes
244	Celik 2012	Yes		HTN			MASES-SF	Yes		C/S	Yes	Yes
245	Foot.et al 2018	Yes			COPD/ BA		MARS,BMQ		Yes	C/S	Yes	Yes
246	Fischer 2018	Yes			COPD/ BA		BMQ,MARS		Yes	Cohort	Yes	Yes
247	Fritzen 2015	Yes	c/c disease				BMQ		Yes	C/S	Yes	Yes
248	Garcia Marcos, 2016	Children			COPD/ BA		MARS	Yes,Reliability		C/S	Yes		Yes		5
249	Gokdogam	Yes	c/c disease				ARMS-7	Yes		C/S	Yes	Yes
250	Gavrilova,2019	Yes		HTN			MMAS-8			C/S	Yes		Yes		4
251	Guenette,2016	Yes	DM				MMAS-8		Yes	C/S	Yes		Yes		4
252	Guo.et al, 2023	Yes		HTN			MMAS-8		Yes	C/S	Yes		Yes		4
253	Fraticelli,2020	Yes	DM						Yes	C/S	Yes		Yes		4
254	Holt,2013	Yes	DM						Yes	C/S	Yes		Yes		4
255	Irvin,2012	Yes		HTN			MMAS		Yes	C/S	Yes		Yes		4
256	Ibrahim,2020						L- MAS	Yes		C/S	Yes	Yes
257	Huang,2021	Yes	DM				MMAS-8			C/S	Yes		Yes		4
258	Ashraflislam,2021	Yes	NCD				GMAS	Yes		C/S	Yes	Yes
259	Islam,2008	Yes					MMAS-8		Yes	Cohort	Yes	Yes
260	Jafarain,2018	Yes	DM				MMAS-8		Yes	C/S	Yes		Yes		4
261	Jankowska,2016	Yes		HTN			MMAS-8		Yes	C/S	Yes		Yes		4
262	Johnson,2002	Yes		HTN					Yes	C/S	Yes	Yes
263	Jarab,2019	Yes			COPD/ BA		MMAS-4		Yes	C/S	Yes		Yes		4
264	Janazic	Yes			COPD/ BA		MMAS-4		Yes	C/S	Yes		Yes		4
265	Jankowska,2016	Yes		HTN			MMAS-4		Yes	C/S	Yes		Yes		4
266	Khayyat S, 2017	Yes		HTN			MMAS-8		Yes	C/S	Yes		Yes		4
267	Khadka,2021	Yes		HTN			MMAS		Yes	C/S	Yes		Yes		4
268	Khdour,2020	Yes	DM				MMAS-4		Yes	C/S	Yes		Yes		4
269	Kssahun 2016	Yes	DM				MMAS-8		Yes	C/S	Yes		Yes		4
270	Polanska2021	Yes	DM	HTN			ARMS		Yes	C/S	Yes		Yes		4
271	Karademir 2009	Yes		HTN			Hill bone	Yes		C/S	Yes	Yes
272	Holt,2013	Yes		HTN			MMAS-8		Yes	C/S	Yes		Yes		4
273	Hometowska 2022	Yes			COPD/ BA		BMQ,ARMS		Yes	C/S	Yes		Yes		4
274	Ibrahim 2021	Yes	DM						Yes	Retro	Yes		Yes		4
275	Huang,2021	Yes	DM				MMAS-8		Yes	C/S	Yes	Yes
276	Ito H et al	Yes	DM				MMAS-8			Cohort	Yes		Yes		1
277	Islam,2023	Yes	c/c d/s				GMAS-S	Yes		C/S	Yes	Yes
278	Jalaal Z,2019	Yes				CAD	MMAS		Yes	Mixed Method	Yes	Yes
279	Janezic	Yes			COPD/ BA		MMAS-8	Yes		C/S	Yes	Yes
280	Jiang,2023	Yes	DM				BMQ		Yes	C/S	Yes	Yes
281	Jankokwska,2020	Yes		HTN			ARMS		Yes	C/S	Yes		Yes		4
282	Kale,2014	Yes			COPD/ BA		BMQ		Yes	C/S	Yes		Yes		4
283	Janoo Z 2017	Yes	DM				MMAS		Yes	C/S	Yes		Yes		4
284	Kdhour	Duplication
285	Khan,2013	Yes		HTN			MMAS		Yes	C/S	Yes	Yes
286	Karbownik	Yes				CAD	BMQ	Yes		C/S	Yes	Yes
287	Khdour, 2012	Yes			COPD/ BA		Monisky Scale		Yes	C/S	Yes		Yes		4
288	Polanska, 2016	Yes		HTN			MMAS	Yes		C/S	Yes	Yes
289	Holt, 2012	Yes		HTN			MMAS-8		Yes	C/S	Yes	Yes
290	Horwat, 2018	Yes			COPD/ BA		MMAS		Yes	C/S	Yes		Yes		4
291	Iranpour, 2022	Yes	DM				MMAS-8	Yes		C/S	Yes	Yes
292	Arya, 2019	Yes		HTN					Yes	MA	Yes	Yes
293	Huang 2019	Yes	DM						Yes	C/S	Yes		Yes		4
294	Islam, 2023	Yes	DM				GMAS	Yes		C/S	Yes	Yes
295	Jamous,2011	Yes	DM				MMAS-8		Yes	C/S	Yes		Yes		4
296	Jank 2009	Yes					A-4 Scale	Yes		C/S	Yes	Yes
297	Jankowska, 2017	Yes		HTN			MMAS		Yes	C/S	Yes		Yes
298	Jaam, 2017	Yes	DM				ARMS-D		Yes	C/S	Yes		Yes		4
299	Janoo Z, 2019	Yes	DM				MMAS		Yes	C/S	Yes		Yes		4
300	Kang, 2015	Yes		HTN			MMAS-8		Yes	C/S	Yes		Yes		4
301	Jimenez, 2016	Yes	DM				BMQ	Yes		C/S	Yes	Yes
302	Khayatt,2018	Yes	DM	HTN			MMAS-8		Yes	C/S	Yes		Yes		4
303	Katzmann, 2019	Yes		HTN		CAD	MMAS-8		Yes	C/S	Yes		Yes		4
304	Khosranzade,2014	Yes	DM				MMAS-8		Yes	C/S	Yes	Yes
305	Khdour, 2020	Yes	DM				MAQ		Yes	C/S	Yes		Yes		4
306	Polanska, 2016	Yes		HTN			MMAS-8		Yes	C/S	Yes		Yes		4
307	Kim.H	Yes	DM				MGL-(MMAS-4)		Yes	C/S	Yes		Yes		4
308	Kim	Yes		HTN			Self Reported Measure	Yes		C/S	Yes	Yes
309	Kim 2016	Yes	DM				ARMS	Yes		C/S	Yes	Yes
310	Kim	Yes		HTN			Hill Bone	Yes		C/S	Yes	Yes
311	Kokturk,2018	Yes			COPD/ BA		MMAS-8		Yes	RCT/?C/S	Yes		Yes		4
312	Kolcu,2020	Yes		HTN			MMAS-8		Yes	RCT	Yes		Yes		4
313	Konstantinou	Yes								Scoping Review	Yes	Yes
314	Korb,2012	Yes		HTN			MMAS-8	Yes		C/S	Yes	Yes
315	kssahun, 2016	Yes	DM				MMAS-8		Yes	C/S	Yes		Yes		4
316	Polanska, 2016				Duplication
317	Polanska, 2016				Duplication
318	Polanska, 2021	Yes	DM	HTN			ARMS		Yes	C/S	Yes		Yes		4
319	Khdour, 2020	Yes	DM				MGL/MMAS-4		Yes	C/S	Yes		Yes		4
320	Khdour, 2020	Duplication
321	Khdour, 2012	Yes			COPD/ BA		MMAS		Yes	C/S	Yes	Yes
322	Khdour, 2020	Duplication
323	Koschack, 2009	Yes		HTN			MMAS, Hill Bone	Yes		C/S	Yes	Yes
324	Krapek, 2004	Yes	DM				MMAS-4		Yes	C/S	Yes		Yes		4
325	Koster, 2011	Paediatric			COPD/ BA				Yes	Cohort	Yes		Yes		5
326	Kosse, 2019	Yes			COPD/ BA		MMAS		Yes	RCT	Yes		Yes		4
327	Krauskopf, 2013	Yes			COPD/ BA		MARS		Yes	C/S	Yes		Yes		4
328	Kretchy, 2013	Yes		HTN			MMAS		Yes	C/S	Yes	Yes
329	Kripalini, 2009	Yes		c/c d/s			ARMS	Yes		C/S	Yes	Yes
330	Krishnakumar,2020	Yes	DM				MMAS		Yes	C/S	Yes		Yes		5
331	Kristina, 2019	Yes	DM				Self Report	Yes		C/S	Yes	Yes
332	Krousel wood, 2009	Yes		HTN			MMAS-8		Yes	C/S	Yes		Yes		4
333	Krousel wood	Yes							Yes	C/S	Yes		Yes		4
334	Krousel wood,2008	Duplicate
335	Krousekops, 2014	Yes			COPD/ BA		MARS		Yes	C/S	Yes	Yes
336	Krousel wood,2013	Yes		HTN			Self Report	Yes		C/S	Yes	Yes
337	Krousel wood,2011	Yes		HTN			MMAS		Yes	C/S	Yes	Yes
338	Krousel wood,2019	Yes		HTN			Krowselwood Med. Adh.Scale	Yes		C/S	Yes	Yes
339	Kosse, 2020	Yes			Adolescents				Yes	C/S	Yes		Yes		1
340	Krousel wood,2015	Yes		HTN			Pharmacy fill self report			Cohort	Yes	Yes
341	Birles 2013	Yes				CAD	MMAS			RCT	Yes	Yes
342	Sun Lee, 2017	Yes					MDRAW	Yes		C/S	Yes	Yes
343	Lai 2019	Yes	DM				MMAS-4		Yes	C/S	Yes		Yes		4
344	Ledur 2013	Yes	DM	HTN			MMAS-8		Yes	C/S	Yes		Yes		5
345	Kushwaha 2022	Yes			COPD/ BA		MMAS-4		Yes	C/S	Yes		Yes		5
346	Lee 2019	Yes	DM				M-DRAW	Yes		C/S	Yes	Yes
347	Lemos 2014	Yes				CAD	Morisky pill count		Yes	RCT	Yes		Yes		4
348	Liberato 2016	Yes				CAD	MMAS-8	Yes		C/S	Yes	Yes
349	Lix 2023	Yes	DM				MMAS-8		Yes	C/S	Yes		Yes		4
350	Lurlurchachai 2014	Yes			COPD/ BA		MARS		Yes	C/S	Yes	Yes
351	Liuc 2020	Yes			COPD/ BA		MARS,BMQ		Yes	C/S	Yes		Yes		4
352	Loeppke 2011	Yes	DM			CAD			Yes	Retro Specific	Yes		Yes		4
353	Mahmoud 2021	Yes	DM				GMAS	Yes		C/S	Yes	Yes
354	Malik A 2014	Yes		HTN			MMAS-4		Yes	C/S	Yes		Yes		4
355	Marcum 2013	Yes	DM	HTN		CAD	MMAS-4		Yes	C/S	Yes	Yes
356	Marseille 2021	Yes		HTN			Hill Bone		Yes	Pre Test Post test	Yes		Yes		4
357	Mahdavi H 2021	Yes			COPD/ BA		R/W			Review			Yes		4
358	Mcadam 2014	Yes	DM				MARS-5		Yes	HistoricalCohort	Yes		Yes		4
359	Maryem 2023	Yes	DM				GMAS	Yes		C/S	Yes	Yes
360	Mekonnen 2017	Yes		HTN					Yes	C/S	Yes		Yes		4
361	Hengkwan	Yes					Systemic Review			Review	Yes	Yes
362	Ladova 2014	Yes				CAD	MARS-CZ	Yes		C/S	Yes	Yes
363	Laghousi 2021	Yes	DM				MMAS-8	Yes		C/S	Yes	Yes
364	Kurdi 2021	Yes					ARMS		Yes	C/S	Yes		Yes		4
365	Lai P.S.	Yes	DM				M-MALMAS	Yes		C/S	Yes	Yes
366	Lavsa 2011	Yes					Systematic Review		Yes	SR	Yes	Yes
367	Lee 2017	Yes	DM				MARS-5		Yes	C/S	Yes		Yes		4
368	Lee GK 2013	Yes		HTN			MMAS-8		Yes	C/S	Yes		Yes		4
369	Lee 2013	Yes					MMAS-8		Yes	C/S	Yes		Yes		4
370	Lee YW 2013	Yes	DM				MMAS-8	Yes		C/S	Yes	Yes
371	Lehane 2007	Yes		HTN			MARS		Yes	C/S	Yes	Yes
372	Lemay 2018	Yes					MARS-5		Yes	C/S	Yes		Yes		4
373	Li 2008	Yes		HTN			Morisky		Yes	C/S	Yes		Yes		4
374	Leung 2012	Yes		HTN					Yes	C/S	Yes		Yes		4
375	Leporini 2016	Yes	DM				Morisky		Yes	C/S	Yes		Yes		4
376	Lim 2010	Yes	DM				MMAS		Yes	Retro	Yes		Yes		4
377	Liberato 2020	Yes		HTN			Pill Xcount	Yes (TSQM)		C/S	Yes	Yes
378	Ling 2019	Yes				CAD	MARS		Yes	C/S	Yes		Yes		4
379	Liu 2023	Yes	DM				MMAS		Yes	C/S	Yes	Yes
380	Lotsch	Yes		HTN			MMAS-4		Yes	C/S	Yes		Yes		4
381	Lo2015	Yes		HTN			MMAS-8		Yes	C/S	Yes		Yes		4
382	Lulebo 2015	Yes		HTN			MMAS		Yes	C/S	Yes		Yes		4
383	Mackey 2012	Yes	DM				MMAS-4		Yes	C/S	Yes	Yes
384	Mahlu 2010	Yes					MARS-Gummy	Yes		C/S	Yes	Yes
385	Mahajan 2023	Yes	DM				MMAS-4		Yes	C/S	Yes		Yes		4
386	Malaeb 2023	Yes					LMAS-14		Yes	C/S	Yes		Yes		4
387	Mahmoudian 2017	Yes		HTN			MMAS-8		Yes	C/S	Yes		Yes		4
388	Mahmood 2020	Yes		HTN			MMAS-8		Yes		Yes		Yes		4
389	Mamaghani 2020	Yes		HTN			MMAS-8				Yes		Yes		4
390	Margolis 2022						Asthma Med. Ratio		Yes				Yes		5
391	Mammen 2017	Yes			COPD/ BA				Yes	Mixed Method Qualitative	Yes	Yes
392	Marshaal 2022	Yes	DM		COPD/ BA		BMQ		Yes	C/S	Yes		Yes		4
393	Martinez 2020	Yes					MMAS-8	Yes		C/S	Yes	Yes
394	Maslakpak 2015	Yes		HTN			Hill Bone		Yes	RCT	Yes		Yes		4
395	Margolis 2020	Yes			COPD/ BA		MARS	Yes		C/S	Yes	Yes
396	Mehrab 2023	Yes			COPD/ BA		MMAS-4	Yes		C/S	Yes	Yes
397	Mebrahtu 2021	Yes		HTN			MARS		Yes	C/S	Yes		Yes		4
398	Mayberry 2021	Yes	DM				ARMS	Yes		C/S	Yes	Yes
399	Menckeberg 2008	Yes			COPD/ BA		BMQ		Yes	C/S	Yes			Yes
400	Zahraa 2019	Yes	DM				Diabetes MARS	Yes		C/S	Yes	Yes
401	Mikhael 2019	Yes	DM				ADMAS	Yes		C/S	Yes	Yes
402	Mishna 2021	Yes	DM				MARS		Yes	C/S	Yes		Yes		4
403	Mishna 2023	Yes	DM				HB-MAS		Yes	C/S	Yes		Yes		4
404	Mirniam 2018	Yes		HTN			MMAS-8		Yes	RCT	Yes		Yes		4
405	Mobini S 2023	Yes				CAD	2010-03-01		Yes	C/S	Yes	Yes
406	Moharamzad 2015	Yes		HTN			MMAS-8, Iranian	Yes		C/S	Yes	Yes
407	Mohsen 2019	Yes			COPD/ BA		MMAS		Yes	C/S	Yes		Yes		4
408	Morrette 20174	Yes					Review MA			Review	Yes	Yes
409	Mohammed 2021	Yes	DM	HTN			MMAS		Yes	Mixed method	Yes	Yes
410	Montesdoca 2017	Yes			COPD/ BA		MMAS-8		Yes	C/S	Yes		Yes		4
411	Mora 2011	Yes			COPD/ BA		MARS-A 10	Yes		C/S	Yes	Yes
412	Moorc et al	Yes			COPD/ BA		Connected Inhaler System		Yes	RCT	Yes	Yes
413	Morawski 2018	Yes		HTN			MMAS-8		Yes	RCT	Yes		Yes		4
414	Moradkhani 2021	Yes			COPD/ BA		MMAS-8		Yes	C/S	Yes		Yes		4
415	Morisky 1986	Yes		HTN			MMAS-4	Yes		C/S	Yes	Yes
416	Morris 2006	Yes		HTN						C/S	Yes		Yes		4
417	Moon	Yes					MMAS-8	Yes		SRMA	Yes	Yes
418	Morrison 2015	Yes		HTN			MMAS,MARS		Yes	C/S	Yes	Yes
419	Mossie 2017	Yes	DM				MMAS-8		Yes	C/S	Yes		Yes		1
420	Mosleh 2012	Yes	DM				MMAS-8		Yes	C/S	Yes	Yes
421	Mroueh 2018	Yes	DM				LMAS-14		Yes	C/S	Yes		Yes		4
422	Mrullers 2019	Yes			COPD/ BA		MARS		Yes	C/S	Yes		Yes		4
423	Muller S 2015	Yes					ABQ	Yes		C/S	Yes	Yes
424	Mukora 2013	Yes		HTN			MMAS		Yes	C/S	Yes		Yes		4
425	Muller S 2021	Yes			COPD/ BA		ABQ		Yes	C/S	Yes		Yes		4
426	Muneswara 2020	Yes			COPD/ BA		TAI Questionnaie	Yes		C/S	Yes	Yes
427	Muhammed 2019	Yes		HTN			MAS(modified)		Yes	RCT	Yes	Yes
428	Muntner 2013	Yes		HTN			MMAS-8		Yes	C/S	Yes		Yes		4
429	Nagappa 2018	Yes		HTN			MMAS-8		Yes	C/S	Yes		Yes		4
430	Nakwafila	Yes		HTN			Hill Bone	Yes		C/S	Yes	Yes
431	Naqvi 2018						Self Report Scales		Yes	Scoping Review	Yes	Yes
432	Naqvi 2018	Yes					GMAS	Yes		C/S	Yes	Yes
433	Nau 2007	Yes	DM						Yes	C/S	Yes		Yes		1
434	Nassar	Yes			COPD/ BA		AAMQ	Yes		C/S	Yes	Yes
435	Navi 2020						GMAS
436	Nazir 2016	Yes	DM				MMAS		Yes	C/S	Yes		Yes		4
437	Nguyen 2023	Yes			COPD/ BA		GMAS		Yes	RCT	Yes		Yes		4
438	Nguyen 2019	Yes			COPD/ BA		GMAS	Yes		C/S	Yes	Yes
439	Nguyen 2019	Yes			COPD/ BA		GMAS		Yes	C/S	Yes		Yes		4
440	Nini S 2019	Yes	DM				MalMAS		Yes	C/S	Yes		Yes		4
441	Noreen 2023	Yes		HTN			MMAS-8		Yes	C/S	Yes		Yes		4
442	Naqvi 2019	Yes					GMAS	Yes		C/S	Yes	Yes
443	Nurakyush 2022	Yes		HTN			LMAS-4		Yes	C/S	Yes		Yes		4
444	Odegard 2008	Yes	DM				BMQ,MMAS		Yes	C/S	Yes	Yes
445	Ogedegbe 2007	Yes		HTN			MMAS,MEMS		Yes	RCT	Yes	Yes
446	Okello 2016	Yes		HTN			MMAS-8	Yes		C/S	Yes	Yes
447	Okunrinbuye 2019	Yes		HTN			MMAS-8		Yes	C/S	Yes		Yes		4
448	Oliveira 2012	Yes		HTN			MMAS-8		Yes	C/S	Yes		Yes		4
449	Noguiera 2016	Yes		HTN			Hill Bone	Yes		C/S	Yes	Yes
450	Olorunfemi 2017	Yes	DM				BMQ,MMAS		Yes	C/S	Yes	Yes
451	Olagbemide 2020	Yes	DM				MMAS-8		Yes	C/S	Yes	Yes
452	Napolitano 2015	Yes					MMAS-4		Yes	C/S	Yes		Yes		4
453	Mulchandani 2018	Yes				CAD				C/S	Yes		Yes		1
454	Mutneja 2020	Yes		HTN			Hill Bone		Yes	C/S	Yes		Yes		4
455	Mullerova 2016	Yes			COPD/ BA		MMAS-4		Yes	C/S	Yes	Yes
456	Nguyen.T 2019	Yes					BMQ, BIPQ	Yes		C/S	Yes	Yes
457	Natarajan 2013	Yes	DM	HTN			MMAS-8		Yes	C/S	Yes	Yes
458	Naqvi AA 2019	Yes					GMAS	Yes		C/S	Yes	Yes
459	Nazarath AM 2023	Yes			COPD/ BA		IMAQ		Yes	C/S	Yes		Yes		4
460	Nielsen 2016	Yes		HTN			SRMA		Yes	SRMA	Yes	Yes
461	Nonogaki 2019	Yes	DM				MMAS-4		Yes	C/S	Yes		Yes		4
462	Ohm 2006	Yes			COPD/ BA		MARS		Yes	C/S	Yes		Yes		4
463	Oates 2020	Yes				CAD	MMAS-4		Yes	C/S	Yes	Yes
464	Oonjee 2023	Yes		HTN			Self Report		Yes	C/S	Yes	Yes
465	Omeje 2011	Yes		HTN			DAQ		Yes	C/S	Yes	Yes
466	Parada 2012	Yes	DM				MMAS		Yes	C/S	Yes		Yes		4
467	Pan J 2022	Yes		HTN			Modified Chinese Hill bone		Yes	C/S	Yes		Yes		4
468	Orriens 2020				COPD/ BA								Yes		1
469	Pan J 2020	Yes		HTN			Hill Bone	Yes		C/S	Yes	Yes
470	Pedrosa 2016	Yes				CAD	SEAMS	Yes		C/S	Yes	Yes
471	Pareja 2019	Yes		HTN			Review		Yes	Review	Yes	Yes
472	Pedrosa 2016	Yes				CAD	SEAMS	Yes		C/S	Yes	Yes
473	Pereira 2015	Yes	DM				MARS		Yes	C/S	Yes	Yes
474	Perez 2015	Yes		HTN			Review		Yes	Review	Yes	Yes
475	Philip 2012												Yes		1
476	Pinto 2019	Yes	DM				MMAS-4		Yes	C/S	Yes		Yes		4
477	Plaza 2018	Yes			COPD/ BA		TAI, Moriskey Green		Yes	C/S	Yes	Yes
478	Pirdehghan 2016	Yes	DM				Morisky		Yes	C/S	Yes		Yes		4
479	Pirasath 2017	Yes		HTN			Morisky		Yes	C/S	Yes		Yes		4
480	Pluta A	Yes		HTN			MMAS-8		Yes	C/S	Yes	Yes
481	Polanski 2020	Yes			COPD/ BA		ARMS		Yes	C/S	Yes		Yes		4
482	Pobrotyn 2021	Yes		HTN			Hill Bone Scale		Yes	C/S	Yes	Yes
483	Poneiman 2009	Yes			COPD/ BA		MARS-10		Yes	Cohort	Yes	Yes
484	Porteous 2009	Yes					BMQ		Yes	C/S	Yes	Yes
485	Powelli 1994	Yes			COPD/ BA		Taking Priscribed Medico Scale		Yes	C/S	Yes	Yes
486	Prabhahar 2021	Yes					MARS-10		Yes	C/S	Yes		Yes		4
487	Ramanath 2012	Yes		HTN			MMAS		Yes	Int. Study	Yes		Yes		4
488	Rafi 2022	Yes			COPD/ BA		TAI,		Yes	C/S	Yes		Yes		4
489	Risser 2007	Yes					SEAMS	Yes		C/S	Yes	Yes
490	Pinhati 2020	Yes		HTN			MGLS		Yes	Cohort	Yes	Yes
491	Oluwrle 2019	Yes		HTN			MMAS-8		Yes	C/S	Yes		Yes		4
492	Pereine 2019	Yes	DM				MARS/BMQ		Yes	C/S	Yes	Yes
493	Pandey 2015	Yes		HTN			MMAS-8	Yes	Yes	C/S	Yes	Yes
494	Park 2018	Yes		HTN			MMAS-8		Yes	C/S	Yes		Yes		4
495	Perseguer 2014	Yes		HTN			Pill Count , MMAS-4, Haynes Sackett		Yes	Prosp Observational	Yes		Yes		4
496	Padiha 2021	Yes				CAD	MMAS-4		Yes	C/S	Yes		Yes		4
497	Pinhati 2021	Yes		HTN			MGLS		Yes	C/S	Yes		Yes		4
498	Plazo 2016	Yes			COPD/ BA		TAI	Yes		C/S	Yes	Yes
499	Pirasath	Yes		HTN			Med.Adh. Scale		Yes	C/S	Yes		Yes		4
500	Pokharel 2023	Yes		HTN			SRMA		Yes	SRMA	Yes	Yes
501	Powell 2011	Yes			COPD/ BA				Yes	C/S			Yes		1
502	Poot 2021	Yes			COPD/ BA		R/W		Yes	SRMA	Yes	Yes
503	Rai A	Yes	DM				SEAMS,MAS		Yes	Case Cross over	Yes		Yes		4
504	Qvanstrom 2019	Yes		HTN			BMQ		Yes	C/S	Yes	Yes
505	Ranjbaran 2020	Yes	DM				MMAS-8		Yes	C/S	Yes	Yes
506	Raja 2021	Yes		HTN			Hill Bone		Yes	C/S	Yes		Yes		4
507	Qi Muge 2022	Yes	DM				MMAS-8	Yes		C/S	Yes	Yes
508	Ranasinghe 2018	Yes	DM				BMQ	Yes		C/S	Yes	Yes
509	Roka T 2019	Yes		HTN			MMAS-8		Yes	C/S	Yes		Yes		4
510	Sandra 2015	Yes				CAD	MMAS-4		Yes	Obs. Study	Yes		Yes		4
511	Stavropoulou 2011	Yes		HTN			MMAS		Yes	C/S	Yes		Yes		4
512	Sadeghi 2016	Yes		HTN			MMAS-8		Yes	C/S	Yes		Yes		1
513	Roy 2010	Yes			COPD/ BA		MARS		Yes	C/S	Yes		Yes		4
514	Saarti 2015	Yes		HTN			MMAS-8		Yes	C/S	Yes		Yes		4
515	Sahoo 2022	Yes	DM				MMAS-8		Yes	C/S	Yes		Yes		4
516	Roy 2011	Yes			COPD/ BA		MARS		Yes	C/S	Yes		Yes		4
517	Salgado 2013	Yes					BMQ	Yes		C/S	Yes	Yes
518	Sankar 2015	Yes	DM				MMAS-8		Yes	C/S	Yes		Yes		4
519	Sakthong 2009	Yes	DM				MMAS-8	Yes		C/S	Yes	Yes
520	Sandy 2015	Yes		HTN			MARS-5		Yes	C/S	Yes		Yes		4
521	Samu 2017	Yes	DM				MMAS		Yes	Prospective	Yes		Yes		4
522	Saraiva 2020	Yes	DM				MMAS-4		Yes	C/S	Yes	Yes
523	Sarkodie 2020	Yes		HTN			MMAS-8		Yes	C/S	Yes		Yes		4
524	Schneidu 2007	Yes			COPD/ BA		MMAS		Yes	C/S	Yes	Yes
525	Saudi 2022	Yes	DM				MMAS-8		Yes	C/S	Yes		Yes		4
526	Schaper 2017	Yes	DM				MMAS		Yes	C/S	Yes		Yes		4
527	Schoenhaler 2009	Yes					Morisky Scale		Yes	C/S	Yes		Yes		4
528	Schoenhaler 2019	Yes		HTN			MMAS-8		Yes	RCT	Yes		Yes		4
529	Sendekie 2022	Yes	DM				GMAS		Yes	C/S	Yes		Yes		4
530	Shahim 2020	Yes		HTN			BMQ,MAQ		Yes	C/S	Yes	Yes
531	Shakya 2023	Yes	DM				MMAS-8		Yes	C/S	Yes		Yes		4
532	Shankar 2019	Yes		HTN			MMAS		Yes	C/S	Yes		Yes		4
533	Shakya R 2021	Yes		HTN			Hill Bone	Yes		C/S	Yes	Yes
534	Shen B 2022	Yes		HTN			MGLScale		Yes	C/S	Yes	Yes
535	Shapira 2022	Yes	DM				Self Report		Yes	C/S	Yes	Yes
536	Shen 2020	Yes		HTN			MMAS-8,MASES-R		Yes	C/S	Yes	Yes
537	Shi Z 2021	Yes	DM				GAS-Chinese	Yes		C/S	Yes	Yes
538	Shima R 2015	Yes		HTN			MAScale	Yes		C/S	Yes	Yes
539	Shirlay R 2022	Yes		HTN			MMAS-8		Yes	C/S	Yes		Yes		4
540	Shiyanbola 2018	Yes	DM				BMQ		Yes	C/S	Yes	Yes
541	Shrestha 2021	Yes					GMAS	Yes		C/S	Yes	Yes
542	Song Y 2011	Yes		HTN			Hill Bone	Yes		C/S	Yes	Yes
543	Smiths D 2020	Yes			COPD/ BA		BMQ, MARS-5		Yes	C/S	Yes	Yes
544	S.Arulmozhi 2014	Yes	DM				MMAS		Yes	C/S	Yes		Yes		4
545	Stange 2013	Yes	DM	HTN		CAD	MARS-D			Prosp.Semirandomized	Yes		Yes		4
546	Shukla 2020	Yes		HTN			MAQ			Prosp.Study	Yes		Yes		4
547	Hajit 2021	Yes		HTN			ARMS		Yes	iInterventional Study	Yes		Yes		1
548	Sadat 2015	Yes		HTN			MMAS-8		Yes	C/S	Yes		Yes		4
549	Salama 2020	Yes	DM				MMAS-8,BMQ			C/S	Yes		Yes		4
550	Saffari 2015	Yes		HTN			MASES	Yes		C/S	Yes	Yes
551	Sanchez	Yes	DM				M.Green Med.Adh.Scale		Yes	C/S	Yes		Yes		4
552	Santiturk 2021	Yes			COPD/ BA		MMAS-8		Yes	RCT	Yes		Yes		4
553	Seuerliberqato 2016	Yes		HTN			Treatment Statisfaction Questionnaire	Yes		C/S	Yes		Yes		1
554	Sarfo 2017	Yes	DM	HTN			Hill Bone		Yes	C/S	Yes		Yes		4
555	Schoenthalu 2020	Yes		HTN			MMAS-8		Yes	RCT	Yes		Yes		4
556	Sefah 2019	Yes	DM				MMAS-8		Yes	C/S	Yes		Yes		4
557	Shams 2016	Yes	DM				MMAS-8		Yes	C/S	Yes		Yes		4
558	Sheilini 2022	Yes		HTN			MMAS-8		Yes	C/S	Yes		Yes		4
559	Shahim 2020	Yes		HTN			MAQ		Yes	C/S	Yes		Yes		4
560	Shin 2013	Yes		HTN			MAS-Korean	Yes		C/S	Yes	Yes
561	Shi S 2019	Yes		HTN			MMAS-8		Yes	C/S	Yes	Yes
562	Silverman 2015	Yes	DM				MMAS-8		Yes	RCT	Yes		Yes		4
563	Shrestha 2015	Yes		HTN			Self Report		Yes	C/S	Yes		Yes		1
564	Smiths D 2017	Yes		HTN			MARS,MMAS		Yes	C/S	Yes		Yes		4
565	Sriram 2016	Yes			COPD/ BA		MARS		Yes	C/S	Yes	Yes
566	Sugitha 2017	Yes	DM				MMAS-8		Yes	RCT	Yes		Yes		4
567	Spikes 2020	Yes		HTN			ARMS-7		Yes	C/S	Yes	Yes
568	Stewart 2013	Yes		HTN			Many Methods		Yes	Trial	Yes	Yes
569	Smiths D 2017	Yes			COPD/ BA		BMQ		Yes	C/S	Yes		Yes		4
570	Sweileh 2014	Yes	DM				BMQ,MMAS-8		Yes	C/S	Yes		Yes		4
571	Sutton .S 2014	Yes	DM				Electronic,MARS		Yes	RCT	Yes	Yes
572	Svarstad 1999	Yes	DM				BMQ		Yes	C/S	Yes	Yes
573	Svarstad 2022	Yes		HTN			BMQ		Yes	CRT	Yes		Yes		4
574	Swain 2018	Yes	DM				Monisky		Yes	C/S	Yes	Yes
575	Swatoniowska 2019	Yes			COPD/ BA		Review		Yes	SR/W	Yes	Yes
576	Swatoniowska 2020	Yes		HTN			ARMS		Yes	C/S	Yes		Yes		4
577	Takemura 2011	Yes			COPD/ BA		Self Report		Yes	C/S	Yes		Yes		4
578	Takahashi 2021	Yes		HTN			MMAS-4		Yes	Prosp.Study	Yes		Yes		4
579	Tan C.S 2018	Yes		HTN			BMQ	Yes		C/S	Yes	Yes
580	Syafhan 2022	Yes	DM				MARS,BMQ		Yes	Combined Method	Yes	Yes
581	Tedla 2016	Yes		HTN			MARS Self Report		Yes	C/S	Yes		Yes		4
582	Tan X 2023	Yes			COPD/ BA		MARS		Yes	C/S	Yes		Yes		4
583	Tesfaye 2018	Yes			COPD/ BA		MMAS-8		Yes	C/S	Yes		Yes		4
584	Tegegn 2022	Yes				CAD	Syst.R/W		Yes	SR	Yes	Yes
585	Teshome 2018	Yes		HTN			MGL Scale		Yes	C/S	Yes		Yes		4
586	Thangsuk 2021	Yes		HTN			MMAS-4		Yes	C/S	Yes		Yes		4
587	Tiggelman 2015				COPD/ BA		MARS-A		Yes	Long Study	Yes		Yes		4
588	Thomas2022	Yes	DM				Hill Bone		Yes	C/S	Yes		Yes		1
589	Ting 2018	Yes	DM				MMAS-8		Yes	RCT	Yes		Yes		4
590	Tominga 2018	Yes	DM				MMAS-8		Yes	C/S	Yes		Yes		4
591	Toella 2020	Yes			COPD/ BA		Inhaler Adhe.Qn.naire	Yes		C/S	Yes	Yes
592	Tommelein 2014	Yes			COPD/ BA		Mars-5	Yes		C/S	Yes	Yes
593	Treibich 2017	Yes					Antibiotic Adh.	Yes		C/S	Yes		Yes		1
594	Uchmanowicz 2016	Yes		HTN			Hill Bone	Yes		C/S	Yes	Yes
595	Uludag 2015	Yes		HTN			Med.Adh.Self efficacy Scale		Yes	C/S	Yes		Yes		4
596	Suprati 2023	Yes	DM				BMQ		Yes	C/S	Yes		Yes		4
597	Sweileh 2014	Yes	DM				MMAS-8		Yes	C/S	Yes		Yes		1
598	Takemura2010	Yes			COPD/ BA		Self Report		Yes	C/S	Yes	Yes
599	Svarstad 2013	Yes		HTN			BMQ		Yes	CRT	Yes		Yes		4
600	Swiatoniowska 2021	Yes		HTN			BMQ		Yes	C/S	Yes	Yes
601	Tandon 2015	Yes	DM				MMAS-8	Yes		C/S	Yes	Yes
602	Teng CL 2022	Yes	DM				MMAS,MAL,MAS		Yes	MA	Yes	Yes
603	Teshome 2017	Yes		HTN			MMAS-4		Yes	C/S	Yes		Yes		4
604	Thomas dunn 2014	Yes		HTN			MMAS		Yes	C/S	Yes		Yes	Yes	4
605	Tominaga.Y 2018	Yes	DM				MMAS			C/S	Yes		Yes		4
606	Toll 2007	Yes					MAQ			C/S	Yes		Yes		1
607	Tola G 2020	Yes		HTN			SRMA	Yes		SRMA	Yes	Yes
608	Tominaga.Y 2021	Yes	DM				MMAS-8		Yes	C/S	Yes	Yes
609	Toyama 2019	Yes			COPD/ BA		Ask 20 Qn,naire		Yes	C/S	Yes	Yes
610	Turan 2016	Yes			COPD/ BA		MMAS-4		Yes	C/S	Yes	Yes
611	Topaz M 2022	Yes					MARS-A		Yes	C/S	Yes	Yes
612	Turan 2018	Yes		HTN			Adh.Medi. Self Efficacy Scale		Yes	C/S	Yes	Yes
613	Tngrila NC 2020	Yes			COPD/ BA		MARS	Yes		C/S	Yes	Yes
614	Ude M 2013	Yes		HTN			LF Morisky &SE Morisky Scores		Yes	C/S	Yes	Yes
615	Ueno 2018	Yes					MA Scale	Yes		C/S	Yes	Yes
616	Yewting 2020	Yes	DM				SEAMS		Yes	RCT	Yes		Yes		4
617	Wan 2022	Yes		HTN			MMAS-4		Yes	C/S	Yes		Yes		4
618	Underwood 2020	Yes								C/S	Yes		Yes		1
619	Uludag 2015	Yes		HTN			Med.Adh.Self efficacy scale		Yes	C/S	Yes		Yes		4
620	Unni J 2019	Yes					MARScale		Yes	C/S	Yes	Yes
621	Woode 2022						Hill Bone		Yes	C/S	Yes		Yes		4
622	Unni 2013	Yes			COPD/ BA		MARScale	Yes		C/S	Yes	Yes
623	Valdes 2020	Yes					Self Report	Yes		C/S	Yes	Yes
624	Vandesteeg 2008	Yes		HTN			MMAS,MARS	Yes		C/S	Yes	Yes
625	Vander 2017	Yes		HTN			MARS-5			RCT	Yes		Yes		4
626	Vincze 2020	Yes	DM				DSMQ	Yes		C/S	Yes		Yes		1
627	Wang 2012	Yes	DM				MMAS-4	Yes		C/S	Yes	Yes
628	Waari 2018	Yes	DM				MMAS-8		Yes	C/S	Yes		Yes		4
629	Wang 2014	Yes		HTN			MMAS-4		Yes	C/S	Yes		Yes		4
630	Wang 2021	Yes	DM				MMAS		Yes	Retro Spective	Yes		Yes		4
631	Weinman 2019	Yes	DM				MMAS-4,BMQ	Yes		C/S	Yes	Yes
632	Wells JS 2022	Yes	DM				SPMR-Pt	Yes		C/S	Yes	Yes
633	West 2018	Yes			COPD/ BA	CAD	BMQ		Yes	C/S	Yes	Yes
634	Wisnivesky 2010	Yes			COPD/ BA		MARS		Yes	C/S	Yes		Yes		1
635	Williams NJ 2014	Yes		HTN			MMAS		Yes	RC5T	Yes		Yes		4
636	Wong 2014	Yes	DM				MMAS-8		Yes	C/S	Yes		Yes		1
637	Wu J 2020	Yes	DM				SEAMS	Yes		C/S	Yes	Yes
638	Yan 2014	Yes				CAD	MMAS-8	Yes		C/S	Yes	Yes
639	Yilmaz 2012	Yes			COPD/ BA		BMQ		Yes	C/S	Yes		Yes		4
640	Vluggen 2019	Yes	DM				Pro MAS,MARS-5		Yes	Longitudinal	Yes	Yes
641	Yousuf 2023	Yes		HTN						C/S	Yes		Yes		1
642	Zargar 2022	Yes		HTN			BMQ,MMAS		Yes	C/S	Yes		Yes		1
643	Zyoud 2013	Yes		HTN			MMAS		Yes	C/S	Yes			Yes
644	Zongo 2015	Yes	DM				MMAS-8	Yes		C/S	Yes	Yes
645	Varleta 2017	Yes		HTN			MMAS-4		Yes	International	Yes		Yes		1
646	Unni 2015	Yes			COPD/ BA		Self Report Scale (MARS)	Yes		C/S	Yes	Yes
647	Unni 2021	Yes			COPD/ BA		MARScale		Yes	C/S	Yes	Yes
648	Vancini 2015	Yes		HTN			Morisky,BMQ		Yes	C/S	Yes		Yes		4
649	Wang YH 2023	Yes			COPD/ BA		IMAS	Yes		C/S	Yes	Yes
650	Vlacho B 2022	Yes	DM				ARMS-E		Yes	C/S	Yes		Yes		4
651	Wojtczak 2012	Yes			COPD/ BA		MARS-A		Yes	Cohort	Yes		Yes		4
652	Wong 2017	Yes			COPD/ BA		Malasian MA Scale		Yes	CRT	Yes		Yes		4
653	Wang 2021	Yes					GMAS	Yes		C/S	Yes	Yes
654	Wells 2023	Yes			COPD/ BA		SPuR-27	Yes		C/S	Yes	Yes
655	Wong 2014	Yes				CAD	MMAS-8		Yes	C/S	Yes	Yes
656	Wu.P 2016	Yes	DM				MMAS-8		Yes	C/S	Yes	Yes
657	Xu 2020	Yes	DM				MMAS-4(MGL)		Yes	C/S	Yes		Yes		4
658	Yang 2016	Yes		HTN			MMAS-4		Yes	C/S	Yes	Yes
659	Yassine 2015	Yes		HTN			MMAS-8		Yes	C/S	Yes		Yes		4
660	Wibovo 2021	Yes	DM				SRMA		Yes	SRMA	Yes	Yes
661	Yosef 2023	Yes	DM				MARS-5		Yes	C/S	Yes		Yes		4
662	Young 2013	Yes			COPD/ BA		MMAS		Yes	C/S	Yes	Yes
663	Yusuf 2023	Yes		HTN			MGL(MMAS-4)		Yes	C/S	Yes		Yes		4
664	Yuvaraj 2019	Yes	DM	HTN	COPD/ BA	CAD	MMAS		Yes	C/S	Yes		Yes		4
665	Zheng 2020	Yes				CAD	MMAS-4			C/S	Yes	Yes
666	Zongo 2016	Yes	DM				MMAS-8	Yes		C/S	Yes	Yes
667	Zhang 2020	Yes	DM				MGL			C/S	Yes		Yes		4
668	Zschocke 2014	Yes					Topical Therapy	Yes		C/S	Yes		Yes		1
669	Alghurair et al.,2012	Yes		HTN			SRMA		Yes	SRMA	Yes	Yes
670	Vander Laan 2017	Yes		HTN			SReview		Yes	SR	Yes	Yes
671	Rickles 2022	Yes					SReview		Yes	SR	Yes	Yes
672	Culig 2014	Yes					Review		Yes	Review	Yes	Yes
673	Selvakumar 2023	Yes					MyMAAT		Yes	Prospective Study	Yes	Yes
674	Wells J 2022	Yes	DM				SR		Yes	SR	Yes	Yes

## Sheet: Reviewer 2
FULL TEXT SCREENING
ELIGIBILITY CRITERIA
Sl No.	Article name (Author, Year)	Study criteria										Included	Excluded	Seek Info	Reasons for exclusion
		Adults	Select NCDs				MA Scale(s) used	Validation studies	MA assessment studies	Study type	English Language
			DM	HTN	COPD/ BA	CAD
1	Abazari et al.	Yes					MMAS		Yes	CS	Yes		Yes		C/C Diseases1
2	Abate et al.,	Yes	DM				MMAS 8		Yes	CS	Yes	Yes
3	Abbas et al.	Yes	DM				MMAS 8		Yes	CS	Yes	Yes
4	Abbas et al.,2023	Yes	DM				GMAS		2° outcome	RCT				Yes	4
5	Abdul rahman et al.,2020	Yes	DM				Self made Questionnaire		Yes	CS	Yes		Yes		4
6	Abebe et al.,2014	Yes	DM				MMAS 8		Yes	CS	Yes	Yes
7	Abdul salim et al.,2017	Yes			COPD/ BA		MMAS 4 (MAQ)		Yes	RCT	Yes	Yes
8	Abegaz et al.,2016	Yes		HTN			MMAS 8		Yes	SR	Yes	Yes
9	Abel WM et al.,2013	Yes		HTN			Hill bone compliance scale		Yes	CS	Yes	Yes
10	Abel WM et al.,2017	Yes		HTN			Hill bone compliance scale		Yes	Qualitative	Yes	Yes
11	Abubakar et al.,2021	Yes	DM				MMAS 8		Yes	RCT	Yes	Yes
12	Abu H et al.,2018	Yes		HTN			MMAS 4 (MAQ)		Yes	CS	Yes	Yes
13	Abu Khudair et al.,2021	Yes		HTN			ARMS		Yes	CS	Yes	Yes
14	Abu L Noor et al.,2021	Yes		HTN			Hill bone compliance scale		Yes	RCT	Yes		Yes		4
15	Abu L Noor et al.,2020	Yes		HTN			Hill bone compliance scale		Yes	RCT	Yes	Yes
16	Fadilah et al.,2019	Yes	DM				Medication Compliance Questionnaire (MCQ)	Yes	Yes	CS	Yes	Yes
17	Adhien p et al.,2013	Yes	DM				MARS		Yes		Yes	Yes
18	Adeoye et al.,2019	Yes		HTN			MMAS 8		Yes	CS	Yes	Yes
19	Adidja et al.,2018	Yes		HTN			MMAS 8		Yes	CS	Yes	Yes
20	Abubakar et al.,2021												Yes		Duplicate
21	Achtabosch et al.,2023	Yes			COPD/ BA		Test of adherence to inhalers (TAI10)		Yes	CS	Yes	Yes
22	Adikusuma et al.,2017		DM				MMAS 8		Yes	CS			Yes		4
23	Adinkrah et al.,2020	Yes		HTN			Blood pressure self care scale		Yes	CS	Yes	Yes
24	Adisa R et al.,2018	Yes		HTN			9-item modified MMAS		Yes	CS	Yes	Yes
25	Aflaksier et al.,2012	Yes	DM				BMQ, MARS		Yes	CS	Yes	Yes
26	Adua E et al.,2017	Yes											Yes		1
27	Adomako et al.,2021	Yes		HTN			MARS 10		Yes	CS	Yes	Yes
28	Aftab M et al.,2017	Yes		HTN			MMAS 8						Yes		1
29	Agarwal et al.,2018	Yes			COPD/ BA		MMAS 4 (MAQ)		Yes	CS	Yes	Yes
30	Aggarwal et al.,2016												Yes		Duplicate
31	Agh T et al.,2011	Yes			COPD/ BA		MMAS 8		Yes	CS	Yes	Yes
32	Ahmad et al.,2013	Yes	DM				Medication Compliance Questionnaire (MCQ)		Yes	CS	Yes	Yes
33	Ahmadi et al.,2022	Yes		HTN			MMAS		Yes	CS	Yes		Yes		4
34	Ahmed NO et al.,2017	Yes	DM				MMAS-8		Yes	CS	Yes		Yes		4
35	Ahmed S et al.,2023	Yes	DM				MMAS 8		Yes	CS	Yes	Yes
36	Aiken J et al.,2014	Yes	DM				MMAS 4				Yes		Yes		1
37	Aiken J et al.,2012	Yes	DM				MMAS 4		Yes	CS			Yes		1
38	Ajibola SS et al.,2018	Yes	DM				MMAS 8		Yes	CS	Yes	Yes
39	Ajani et al.,2021	Yes		HTN			H - Scale	Yes	Yes	Mixed Methods	Yes	Yes		Yes	Not clear
40	Ajayi et al., 2018	Yes		HTN			MMAS 8			CS			Yes		1
41	Akimoto K et al.,2020	Yes			COPD/ BA		MMAS 8		Yes	CS	Yes	Yes
42	Akintunde et al.,2015	Yes		HTN			MMAS 8		Yes	CS	Yes	Yes
43	Akoko et al.,2017	Yes		HTN			MMAS 8		Yes	CS	Yes	Yes
44	Akram et al.,2021	Yes	DM				MMAS 8		Yes	CS	Yes	Yes
45	Abbound SA,.et al.,2016	Yes		HTN									Yes		1
46	Al daken	Yes		HTN			Hill bone compliance scale		Yes	CS	Yes	Yes
47	Al Haj et al.,2016	Yes	DM				MMAS 8		Yes	CS	Yes	Yes
48	Al Haj et al.,2016	Yes	DM				MMAS 8		Yes	Cohort	Yes		Yes		1
49	Al Noumari et al.,2017	Yes		HTN			MMAS 8		Yes	CS	Yes	Yes
50	Al Qazaz et al.,2010	Yes	DM				MMAS 8	Yes (Malaysian)			Yes	Yes
51	Al Qerem et al.,2021	Yes	DM				41 MAS, BMQ		Yes	CS	Yes	Yes
52	Al Qazaz et al.,2010												Yes		Duplicate
53	Al Qazaz et al.,2011	Yes	DM				MMAS- 8		Yes	CS	Yes	Yes
54	Al Noumari et al.,2018	Yes		HTN			MMAS 4 (MAQ)		Yes	CS	Yes	Yes
55	Al Qerem et al.,2022	Yes	DM	HTN	COPD/ BA	CAD	MARS-5, BMQ-Specific	Yes		CS	Yes	Yes
56	Al Ruthia et al.,2016	Yes		HTN					Yes	CS	Yes	Yes
57	Al Ramahi et al.,2015	Yes		HTN			MMAS- 8		Yes	CS	Yes	Yes
58	Albu Querque et al.,2018	Yes		HTN			MMAS 4 (MAQ)		Yes	Cohort	Yes	Yes
59	Alatavi et al.,2015	Yes	DM				Medication taking rocall, MTR-4		Yes	CS	Yes	Yes
60	Alahmadi et al.,2021	Yes			COPD/ BA		Medication Adherence report scale-5 item(MARS)		Yes	CS	Yes	Yes
61	Albassam A et al.,2020	Yes			COPD/ BA		MARS		Yes	CS	Yes	Yes
62	Alammari G et al.,2021	Yes	DM	HTN	COPD/ BA	CAD	ARMS	Yes	Yes	CS	Yes	Yes
63	Alefishat et al.,2016	Yes	DM	HTN			4 Item scale		Yes	CS	Yes	Yes
64	Aldan et al.,2021				COPD/ BA		ARMS-7		Yes	CS	Yes	Yes
65	Alfarolare et al.,2012	Yes	DM	HTN	COPD/ BA	CAD	ARMS		Yes	CS	Yes	Yes
66	Alexo Paulose et al.,2014	Yes			COPD/ BA					RCT			Yes		1
67	Alfian et al.,2020		DM	HTN					Yes	RCT			Yes		5
68	Alfian et al.,2020	Yes	DM	HTN			MARS		Yes	CS	Yes	Yes
69	Alfian et al.,2016	Yes	DM										Yes		1
70	Alfians et al.,2019	Yes	DM	HTN			Medication Position Ratio		Yes	Cohort	Yes	Yes
71	Alfian et al.,2022	Yes		HTN			MARS		Yes	CS	Yes	Yes
72	Alghurair et al.,2012	Yes		HTN						SR	Yes	Yes
73	Alhaddad et al.,2020	Yes		HTN			MMAS 4 (MAQ)		Yes	Cohort	Yes	Yes
74	Algabbari et al.,2020	Yes		HTN			MMAS 8		Yes	CS	Yes	Yes
75	Alhalaique et al.,2014	Yes	DM	HTN	COPD/ BA	CAD	BMQ	Yes(Arabic)		CS	Yes	Yes
76	Alhazzani et al.,2021	Yes					SEAMS	Yes		CS	Yes	Yes
77	Alfian et al.,2021	Yes	DM	HTN			MARS - 5		Yes	RCT	Yes	Yes
78	Allenlapointe et al.,2011	Yes				CAD	BMQ		Yes	Cohort	Yes	Yes
79	Alnoumani et al.,2018								Yes				Yes		Duplicate
80	Allaham et al.,2021	Yes	DM	HTN	COPD/ BA	CAD	GMAS		Yes	CS	Yes	Yes
81	Alosaimi et al.,2022	Yes	DM	HTN	COPD/ BA	CAD	Self-made questionnaire			CS	Yes	Yes
82	Aloudah et al.,2018	Yes	DM				MMAS		Yes	Mixed method	Yes	Yes
83	Alqarni et al.,2019	Yes	DM				MMAS 4		Yes	CS	Yes	Yes
84	Alqarni et al.,2019	Yes	DM				GMAS		Yes	CS	Yes	Yes
85	Alsaqabi,2020	Yes		HTN			Hill bone compliance scale		Yes	CS	Yes	Yes
86	Amado,2010	Yes		HTN			MMAS 4(MAQ)		Yes	RCT	Yes		Yes		4
87	Ambaw,2012	Yes		HTN			MMAS-8		Yes	CS	Yes	Yes
88	Alsafyani,2022	Yes		HTN			MMAS 4		Yes	CS	Yes	Yes
89	Alsous,2017		DM	HTN	COPD/ BA	CAD	MARS,BMQ	Yes		CS	Yes		Yes		5
90	Alshayhan,2020	Yes	DM				GMAS		Yes	CS			Yes		4
91	Andanalusis,2019	Yes	DM				ARMS		Yes	CS	Yes	Yes
92	Aminde,2019	Yes	DM				MCQ		Yes	CS	Yes	Yes
93	Anuradha,2022	Yes	DM					Yes		CS	Yes	Yes
94	Apter,2013	Yes			COPD/ BA		Asthma Numeracy Qnnaine			CS	Yes	Yes
95	Amorha,2020	Yes			COPD/ BA		MMAS-8		Yes	RCT	Yes	Yes
96	Arafat,2020	Yes	DM				MMAS-8			CS	Yes		Yes		4
97	Arafaty,2019	Yes	DM				MMAS-8		Yes	CS	Yes		Yes		1
98	Aravindakshan,2021	Yes	DM				MMAS-8		Yes	CS	Yes	Yes
99	Arikan,2018	Yes			COPD/ BA		BMQ	Yes		CS	Yes	Yes
100	Arne,2015	Yes				CAD	MMAS-8	Yes		CS	Yes	Yes
101	Arya,2020	Yes	DM				MMAS-8		Yes	CS	Yes	Yes
102	Asgedom,2016	Yes		HTN			MMAS-8		Yes	CS	Yes		Yes		4
103	Asheq,2021	Yes	DM				MMAS-8		Yes	CS	Yes	Yes
104	Anbazhagan,2016	Yes	DM	HTN			MMAS-8		Yes	CS	Yes	Yes
105	Ashur, 2015	Yes	DM				MMAS-8	Yes		CS	Yes	Yes
106	Athiyah,2013	Yes		HTN			MMAS-8		Yes	CS	Yes	Yes
107	Axelson,2016	Yes			COPD/ BA		MMAS-8	Yes		CS	Yes	Yes
108	Ashur,2016	Yes	DM				MMAS-8		Yes	CS	Yes	Yes
109	Ayele,2019	Yes	DM				MMAS-8		Yes	CS	Yes	Yes
110	Ashur,2015	Yes	DM				MMAS-8		Yes	CS	Yes	Yes
111	Ayoade,2012	Yes		HTN			MMAS,ecap		Yes	CS	Yes	Yes
112	Badi,2019	Yes	DM				MMAS-8		Yes	CS	Yes	Yes
113	Bakar,2016	Yes	DM				MMAS-8		Yes	CS	Yes		Yes		4
114	Baiardini,2021	Yes			COPD/ BA		MMAS-4		Yes	CS	Yes	Yes
115	Azharudin	Yes	DM				MMAS-4		Yes	SRMA	Yes	Yes
116	Bandi, 2017	Yes		HTN			MMAS-8			CS	Yes		Yes		4
117	Bender, 2010	Yes			COPD/ BA		BMQ, Electronic Monitor			CS	Yes	Yes
118	Berkoh, 2021	Yes	DM				MMAS			Mixed Method	Yes	Yes
119	Barreto,2014	Yes		HTN			MMAS-4/MAQ		Yes	Yes	Yes	Yes
120	Bhusal,2022	Yes		HTN			Hill bone		Yes	Yes	Yes	Yes
121	Bauer,2017	Yes	DM						Yes	CS	Yes	Yes
122	Balachaw,2022	Yes			COPD/ BA		MARS		Yes	CS	Yes	Yes
123	Bilondi,2021	Yes	DM				MMAS-8		Yes	CS	Yes	Yes
124	Bochkareva,2019	Yes		HTN			Scoping Review			Scoping Review	Yes	Yes
125	Brooks,2014	Yes			COPD/ BA		MARS		Yes	CS	Yes	Yes
126	Bozek,2010	Yes			COPD/ BA		MMAS-8, Electronic diary		Yes	Cohort	Yes	Yes
127	Balasubramanian,2019	Yes	DM				MMAS-8		Yes	CS	Yes	Yes
128	Bagcivan,2015	Yes	DM	HTN				Yes		CS	Yes		Yes		1
129	Bailey,2015	Yes		HTN				Yes		CS	Yes	Yes
130	Barbican,2022	Yes								CS			Yes		1
131	Bekalu,2016	Yes			COPD/ BA			Yes		CS	Yes	Yes
132	Bener,2011	Yes	DM	HTN			MMAS			CS	Yes	Yes
133	Belew,2022	Yes		HTN						Case Control		Yes
134	Berni,2011						Modified						Yes		1
135	Biderman,2009	Yes	DM				DTSQ		Yes	C/S	Yes	Yes
136	Bindumurali,2016	Yes		HTN			Modified MMA S4		Yes	Yes	Yes	Yes
137	Bosmans	Yes		HTN			BMQ,MARS-5			C/S	Yes	Yes
138	Bramlage,2014	Yes								C/S			Yes
139	Ayoub,2019	Yes	DM					Yes		C/S	Yes	Yes
140	Balasubramanian,2018	Yes		HTN					Yes	Yes	Yes	Yes
141	Bader	Yes		HTN			MMAS-8			Yes	Yes	Yes
142	Bailey,2012	Yes	DM							Yes	Yes	Yes
143	Baharvand,2023	Yes		HTN					Yes	Yes		Yes
144	Bastos,2012	Yes		HTN			MMAS-4		Yes	C/S	Yes		Yes		4
145	Barikani,2021	Adolescent			COPD/ BA		BMQ		Yes	RCT			Yes		5
146	Belachew,2022	Yes			COPD/ BA		MARS-A		Yes	C/S	Yes	Yes
147	Ben A,2012			HTN			BMQ,MGT	Yes		C/S	Yes	Yes
148	Biesman	Yes	DM				MMAS-4		Yes	C/S	Yes		Yes		4
149	Berhe,2022	Yes	DM				ARMS		Yes	C/S	Yes			Yes
150	Blackmon,2016	Yes					MMAS-8		Yes	C/S			Yes		5
151	Bharmal,2009	Yes		HTN			TSQM-9	Yes		C/S	Yes	Yes
152	Bouserhal,2018	Yes		HTN			Labanese Med.Adherence Scale	Yes		C/S	Yes	Yes
153	Brandstetter,2017	Yes			COPD/ BA		MARS,BMQ		Yes	C/S	Yes	Yes
154	Arya,2015	Yes		HTN			TAQPH	Yes		C/S	Yes	Yes
155	Bryson,2014	Children									Yes		Yes		5
156	Cabral,2023	Yes		HTN			MUAH-16	Yes		C/S	Yes	Yes
157	Chan,2020	Yes	DM	HTN	COPD/ BA		MARS-10	Yes		C/S	Yes	Yes
158	Cai Q	Yes			COPD/ BA		MARS-A	Yes		C/S	Yes		Yes		4
159	Chatziefstratiou,2019	Yes		HTN			Hill Bone,MMAS	Yes		C/S	Yes	Yes
160	Chan.P.F	Yes		HTN			Ch MAR Scale	Yes		C/S	Yes	Yes
161	Conn,2005	Children											Yes		5
162	Chew BH,2015	Yes	DM				MMAS-8		Yes	C/S	Yes		Yes		4
163	Carvalho,2019	Yes		HTN					Yes	R/W	Yes	Yes
164	Chung WW,2014	Yes	DM				Malasian Med. Adh. Scale		Yes	Int.Study	Yes		Yes		4
165	Cuffee,2020	Yes		HTN			MMAS		Yes	C/S	Yes	Yes
166	Delavar,2019	Yes		HTN			MMAS		Yes	RCT	Yes		Yes		4
167	Deoliviera,2021	Yes	DM				BMQ		Yes	C/S	Yes	Yes
168	Chiu.K.C.,2014	Yes			COPD/ BA		MMAS-8		Yes	C/S	Yes	Yes
169	Dinkova,2023	Yes	DM				MMAS-4		Yes	C/S	Yes		Yes		4
170	Doupis,2019	Yes	DM				MMAS-4		Yes	RCT	Yes		Yes		4
171	Elsous	Yes	DM				MMAS-4		Yes	C/S	Yes		Yes		4
172	Duarte,2018	Yes			COPD/ BA		BMQ,MTA		Yes	C/S	Yes	Yes
173	Fang,2015	Yes				CAD	MMAS		Yes	RCT	Yes	Yes
174	Exarchos						MMAS-8		Yes	C/S	Yes		Yes		4
175	Mensah	Yes		HTN			Hill Bone		Yes	SR	Yes	Yes
176	Bruce,2015	Yes	DM				MMAS		Yes	C/S	Yes		Yes		4
177	Chang,2021	Yes		HTN			MMAS-8		Yes	C/S	Yes	Yes
178	Butt,2015	Yes	DM				MMAS		Yes	RCT	Yes		Yes		4
179	Cai Q,2021	Yes			COPD/ BA		MMAS,BMQ		Yes	C/S	Yes		Yes		4
180	Chen.Y	Yes		HTN			ARMS-C	Yes		C/S	Yes	Yes
181	Cecery LM	Yes			COPD/ BA		Elect.Pharmacy records		Yes	C/S	Yes		Yes		4
182	Cheen 2018	Yes	DM	HTN	COPD/ BA				Yes	SRMA	Yes	Yes
183	Chew,20154	Yes	DM				MMAS-8		Yes	C/S	Yes		Yes		4
184	Cinar, 2020	Yes		HTN			BMQ-T		Yes	C/S	Yes	Yes
185	Chudiak	Yes		HTN			Hill Bone		Yes	C/S	Yes	Yes
186	Cummings,2014	Yes	DM				MMAS-8		Yes	RCT	Yes	Yes
187	Correa, 2016	Yes		HTN			MMAS-8		Yes	C/S	Yes		Yes		4
188	Calvo, 2020	Yes					BMQ		Yes	C/S	Yes			Yes
189	Demoz 2019	Yes	DM				BMQ		Yes	C/S	Yes		Yes		4
190	Doya IF,2023	Yes	DM				MMAS-8		Yes	C/S	Yes		Yes		4
191	Dovalle, 2017	Yes	DM				MMAS-8			Int. Study	Yes		Yes		4
192	Deoliviera,2014	Yes		HTN			MMAS-8	Yes		C/S	Yes	Yes
193	Ekanem,2020	Yes		HTN			MMAS-8		Yes	C/S	Yes		Yes		4
194	Fadare,2015	Yes	DM				MMAS-8		Yes	C/S	Yes	Yes
195	Fernadez,2014	Yes		HTN			MMAS-8		Yes	C/S	Yes	Yes
196	Erku, 2017	Yes	DM				MMAS-8			RCT	Yes		Yes
197	Bruzzesse,2014	Adolescent			COPD/ BA		Asthma Med. Adhe. Scale		Yes	C/S	Yes		Yes
198	Alabboud,2016	Yes	DM				Revalidation of MMAS	Yes		C/S	Yes	Yes
199	Cabral.A,2018	Yes		HTN			MMAS-8	Yes		C/S	Yes	Yes
200	Calvo,2017	Yes	DM	c/c d/s			BMQ			C/S	Yes	Yes
201	Cai Q,2018	Yes			COPD/ BA		BMQ	Yes		C/S	Yes	Yes
202	Chapman,2017						MARS,BMQ,ATIQ		Yes	C/S	Yes	Yes
203	Chen.J,2021	Children			COPD/ BA					RCT	Yes		Yes
204	Chan A.H,2021	Yes	DM				MPRAQ	Yes		C/S	Yes	Yes
205	Cheong A.T,2015	Yes		HTN			Hill Bone	Yes		C/S	Yes	Yes
206	Chew,2021	Yes	DM	HTN	COPD/ BA	CAD	MARS-5		Yes	C/S	Yes	Yes
207	Cohen,2010	Yes	DM				MMAS-8			RCT	Yes		Yes
208	Chung ,2015	Yes	DM				MALMAS(Malaysian Med. Adh. Scale)	Yes		C/S	Yes	Yes
209	Davis,2019	Yes	DM				MPR		Yes	C/S	Yes				5
210	Dempe 2013	Yes				CAD	MMAS			C/S	Yes		Yes		4
211	Craig LS	Yes		HTN			BMQ		Yes	C/S	Yes	Yes
212	Dibonaventura,2014	Yes	DM				MMAS		Yes	C/S	Yes		Yes		4
213	Doggnell, 2014	Yes	DM				MMAS,MPR		Yes	Lit R/W	Yes				4
214	Driesena, 2016	Yes			COPD/ BA		BMQ		Yes	C/S	Yes		Yes		4
215	Elandu, 2020	Yes			COPD/ BA		MARS-5		Yes	C/S	Yes		Yes		4
216	Espeche,2020	Yes		HTN			MMAS-8		Yes	C/S	Yes		Yes		4
217	Faisal,2022	Yes	DM				Hill Bone			C/S	Yes		Yes		4
218	Fernandez, 2008	Yes		HTN			MASES	Yes		C/S	Yes	Yes
219	Fernandez Arias, 2014	Yes		HTN			MMAS-8			C/S	Yes		Yes		4
220	Gagne,2018	Yes			COPD/ BA		MARS-A,TAI			SR	Yes	Yes
221	Fortuna, 2017	Yes		HTN			MMAS-8		Yes	C/S	Yes	Yes
222	Fond, 2016	Yes	Schizopherenia				MARS	Yes		C/S	Yes		Yes		5
223	Garfield 2012	Yes	c/c disease				DAMS	Yes		C/S	Yes		Yes		5
224	George, 2005	Yes			COPD/ BA		MARS		Yes	C/S	Yes		Yes		4
225	Hacihasano gluasilar 2014	Yes		HTN			MMAS-8	Yes		C/S	Yes	Yes
226	Guenette	Yes			COPD/ BA		MMAS		Yes	Clinical Trial	Yes		Yes		4
227	Gon 2021	Yes			COPD/ BA		MMAS-8		Yes	C/S	Yes	Yes
228	Hanane	Yes			COPD/ BA		MMAS-8		Yes	C/S	Yes		Yes		4
229	Hatah 2020	Yes	DM				MyMAAT	Yes		C/S	Yes	Yes
230	Gupta,2022	Yes	DM				MARS		Yes	C/S	Yes		Yes		4
231	Heredia,2020	Yes	DM				MMAS-8		Yes	C/S	Yes		Yes		4
232	Fialko, 2008	Yes		Psychosis			MARS	Yes		C/S	Yes		Yes		5
233	Fongwa, 2015	Yes		HTN			FATS Scale	Yes		C/S	Yes	Yes
234	Gautier, 2021	Yes	DM				MMAS-8		Yes	RCT	Yes		Yes		4
235	Grandy, 2013	Yes	DM				MMAS-4		Yes	C/S	Yes		Yes		4
236	Getenet, 2019	Yes		HTN			MMAS			Case Control	Yes	Yes
237	Guerre, 2019	Yes		HTN			MMAS-4			C/S	Yes	Yes
238	Hall,2014	Yes		HTN			MMAS		Yes	C/S	Yes		Yes		4
239	Hacene,2022	Yes	DM				MMAS-8		Yes	C/S	Yes		Yes		4
240	Hassan,2019	Yes			COPD/ BA				Yes	SRMA	Yes	Yes
241	Helvasi,2020	Yes			COPD/ BA		ARMS-7		Yes	C/S	Yes	Yes
242	Padua,2021	Yes		HTN			MMAS-4		Yes	C/S	Yes		Yes		4
243	Gallagher,2015	Yes		HTN			MMAS-8,VAS	Yes		C/S	Yes	Yes
244	Celik 2012	Yes		HTN			MASES-SF	Yes		C/S	Yes	Yes
245	Foot.et al 2018	Yes			COPD/ BA		MARS,BMQ		Yes	C/S	Yes	Yes
246	Fischer 2018	Yes			COPD/ BA		BMQ,MARS		Yes	Cohort	Yes		Yes		4
247	Fritzen 2015	Yes	c/c disease				BMQ		Yes	C/S	Yes	Yes
248	Garcia Marcos, 2016	Children			COPD/ BA		MARS	Yes,Reliability		C/S	Yes		Yes		5
249	Gokdogam	Yes	c/c disease				ARMS-7	Yes		C/S	Yes	Yes
250	Gavrilova,2019	Yes		HTN			MMAS-8			C/S	Yes		Yes		4
251	Guenette,2016	Yes	DM				MMAS-8		Yes	C/S	Yes	Yes
252	Guo.et al, 2023	Yes		HTN			MMAS-8		Yes	C/S	Yes		Yes		4
253	Fraticelli,2020	Yes	DM						Yes	C/S	Yes			Yes	4
254	Holt,2013	Yes	DM						Yes	C/S	Yes		Yes		4
255	Irvin,2012	Yes		HTN			MMAS		Yes	C/S	Yes		Yes		4
256	Ibrahim,2020						L- MAS	Yes		C/S	Yes	Yes
257	Huang,2021	Yes	DM				MMAS-8			C/S	Yes		Yes		4
258	Ashraflislam,2021	Yes	NCD				GMAS	Yes		C/S	Yes	Yes
259	Islam,2008	Yes					MMAS-8		Yes	Cohort	Yes	Yes
260	Jafarain,2018	Yes	DM				MMAS-8		Yes	C/S	Yes		Yes		4
261	Jankowska,2016	Yes		HTN			MMAS-8		Yes	C/S	Yes		Yes		4
262	Johnson,2002	Yes		HTN					Yes	C/S	Yes	Yes
263	Jarab,2019	Yes			COPD/ BA		MMAS-4		Yes	C/S	Yes		Yes		4
264	Janazic	Yes			COPD/ BA		MMAS-4		Yes	C/S	Yes		Yes		4
265	Jankowska,2016	Yes		HTN			MMAS-4		Yes	C/S	Yes		Yes		4
266	Khayyat S, 2017	Yes		HTN			MMAS-8		Yes	C/S	Yes		Yes		4
267	Khadka,2021	Yes		HTN			MMAS		Yes	C/S	Yes		Yes		4
268	Khdour,2020	Yes	DM				MMAS-4		Yes	C/S	Yes	Yes
269	Kssahun 2016	Yes	DM				MMAS-8		Yes	C/S	Yes		Yes		4
270	Polanska2021	Yes	DM	HTN			ARMS		Yes	C/S	Yes		Yes		4
271	Karademir 2009	Yes		HTN			ARMS	Yes			Yes	Yes
272	Holt,2013	Yes	DM				MMAS-8		Yes	C/S	Yes		Yes		4
273	Hometowska 2022	Yes			COPD/ BA		BMQ,ARMS		Yes	C/S	Yes		Yes		4
274	Ibrahim 2021	Yes	DM				MMAS		Yes	Retro			Yes		4
275	Huang,2021	Yes	DM				MMAS		Yes	C/S	Yes	Yes
276	Ito H et al	Yes	DM				MMAS		Yes	C/S	Yes		Yes		1
277	Islam,2023	Yes	c/c d/s				GMAS	Yes		C/S	Yes	Yes
278	Jalaal Z,2019	Yes				CAD	MMAS,BMQ		Yes	Mixed Method	Yes	Yes
279	Janezic	Yes			COPD/ BA		MMAS-8	Yes		C/S	Yes	Yes
280	Jiang,2023	Yes	DM				BMQ		Yes	C/S	Yes		Yes		4
281	Jankokwska,2020	Yes	DM	HTN			ARMS		Yes	C/S	Yes		Yes		4
282	Kale,2014	Yes			COPD/ BA		BMQ		Yes	C/S	Yes		Yes		4
283	Janoo Z 2017	Yes	DM				MMAS		Yes	C/S	Yes		Yes		4
284	Kdhour	Duplication											Yes
285	Khan,2013	Yes		HTN			MMAS				Yes		Yes		4
286	Karbownik	Yes				CAD	BMQ	Yes		C/S	Yes	Yes
287	Khdour, 2012	Yes			COPD/ BA		MMAS		Yes	C/S	Yes		Yes		4
288	Polanska, 2016	Yes		HTN			MMAS-8	Yes		C/S	Yes	Yes
289	Holt, 2012	Yes		HTN			MMAS-8		Yes	C/S	Yes	Yes
290	Horwat, 2018	Yes			COPD/ BA		MMAS		Yes	C/S	Yes		Yes		4
291	Iranpour, 2022	Yes	DM				MMAS-8	Yes		C/S	Yes	Yes
292	Arya, 2019	Yes					Metanalysis			MA	Yes	Yes
293	Huang 2019	Yes	DM						Yes		Yes		Yes		4
294	Islam, 2023	Yes	DM				GMAS	Yes		C/S	Yes	Yes
295	Jamous,2011	Yes	DM				MMAS-8		Yes	C/S	Yes		Yes		4
296	Jank 2009	Yes					A-4 Scale	Yes		C/S	Yes	Yes
297	Jankowska, 2017	Yes		HTN			MMAS-8		Yes	C/S	Yes		Yes		4
298	Jaam, 2017	Yes	DM				ARMS-D		Yes	C/S	Yes		Yes		4
299	Janoo Z, 2019	Yes	DM				MMAS		Yes	C/S	Yes		Yes		4
300	Kang, 2015	Yes		HTN			MMAS-8		Yes	C/S	Yes		Yes		4
301	Jimenez, 2016	Yes					BMQ	Yes		C/S	Yes	Yes
302	Khayatt,2018	Yes	DM	HTN			MMAS-8		Yes	C/S	Yes		Yes		4
303	Katzmann, 2019	Yes		HTN		CAD	MMAS-8		Yes	C/S	Yes		Yes		4
304	Khosranzade,2014	Yes	DM				MMAS-8		Yes	C/S	Yes	Yes
305	Khdour, 2020	Yes	DM				MAQ		Yes	C/S	Yes		Yes		4
306	Polanska, 2016	Yes		HTN			MMAS-8		Yes	C/S	Yes		Yes		4
307	Kim.H	Yes	DM				MGL-(MMAS-4)		Yes	C/S	Yes		Yes		4
308	Kim	Yes		HTN			Self Reported Measure	Yes		C/S	Yes	Yes
309	Kim 2016	Yes	DM				ARMS	Yes		C/S	Yes	Yes
310	Kim	Yes		HTN			Hill Bone	Yes		C/S	Yes	Yes
311	Kokturk,2018	Yes			COPD/ BA		MMAS-8		Yes	RCT/?C/S	Yes		Yes		4
312	Kolcu,2020	Yes		HTN			MMAS-8		Yes	RCT	Yes		Yes		4
313	Konstantinou	Yes								Scoping Review	Yes	Yes
314	Korb,2012	Yes		HTN			MMAS-8	Yes		C/S	Yes	Yes
315	kssahun, 2016	Yes	DM				MMAS-8		Yes	C/S	Yes		Yes		4
316	Polanska, 2016				Duplication
317	Polanska, 2016				Duplication
318	Polanska, 2021	Yes	DM	HTN			ARMS		Yes	C/S	Yes		Yes		4
319	Khdour, 2020	Yes	DM				MGL/MMAS-4		Yes	C/S	Yes		Yes		4
320	Khdour, 2020	Duplication
321	Khdour, 2012	Yes			COPD/ BA		MMAS		Yes	C/S	Yes	Yes
322	Khdour, 2020	Duplication
323	Koschack, 2009	Yes		HTN			MMAS, Hill Bone	Yes		C/S	Yes	Yes
324	Krapek, 2004	Yes	DM				MMAS-4		Yes	C/S	Yes		Yes		4
325	Koster, 2011	Paediatric			COPD/ BA				Yes	Cohort	Yes		Yes		5
326	Kosse, 2019	Yes			COPD/ BA		MMAS		Yes	RCT	Yes		Yes		4
327	Krauskopf, 2013	Yes			COPD/ BA		MARS		Yes	C/S	Yes		Yes		4
328	Kretchy, 2013	Yes		HTN			MMAS		Yes	C/S	Yes	Yes
329	Kripalini, 2009	Yes		c/c d/s			ARMS	Yes		C/S	Yes	Yes
330	Krishnakumar,2020	Yes	gestational DM				MMAS		Yes	C/S	Yes		Yes		5
331	Kristina, 2019	Yes	DM				Self Report	Yes		C/S	Yes	Yes
332	Krousel wood, 2009	Yes		HTN			MMAS-8		Yes	C/S	Yes		Yes		4
333	Krousel wood	Yes		HTN			MMAS-8		Yes	C/S	Yes		Yes		4
334	Krousel wood,2008	Duplicate
335	Krousekops, 2014	Yes			COPD/ BA		MARS		Yes	C/S	Yes	Yes
336	Krousel wood,2013	Yes		HTN			Self Report	Yes		C/S	Yes	Yes			Development
337	Krousel wood,2011	Yes		HTN			MMAS		Yes	C/S	Yes		Yes		4
338	Krousel wood,2019	Yes		HTN			Krowselwood Med. Adh.Scale	Yes		C/S	Yes	Yes
339	Kosse, 2020		Adolescents												5
340	Krousel wood,2015	Yes		HTN					Yes	C/S			Yes		4
341	Birles 2013	Yes				CAD	MMAS			RCT	Yes		Yes		4
342	Sun Lee, 2017	Yes					MDRAW	Yes			Yes	Yes
343	Lai 2019	Yes	DM				MMAS-4		Yes	C/S	Yes		Yes		4
344	Ledur 2013	Yes	DM	HTN			MMAS-8		Yes	C/S	Yes		Yes		4
345	Kushwaha 2022	Yes			COPD/ BA		MMAS-4		Yes	C/S	Yes		Yes		5
346	Lee 2019	Yes	DM				M-DRAW	Yes		C/S	Yes	Yes
347	Lemos 2014	Yes				CAD	Morisky pill count		Yes	RCT	Yes		Yes		4
348	Liberato 2016	Yes				CAD	MMAS-8	Yes		C/S	Yes	Yes
349	Lix 2023	Yes	DM				MMAS-8		Yes	C/S	Yes		Yes		4
350	Lurlurchachai 2014	Yes			COPD/ BA		MMAS-8		Yes	C/S	Yes	Yes
351	Liuc 2020	Yes			COPD/ BA		MARS,BMQ		Yes	C/S	Yes		Yes		4
352	Loeppke 2011	Yes	DM			CAD			Yes	C/S	Yes		Yes		4
353	Mahmoud 2021	Yes	DM				GMAS	Yes		C/S	Yes	Yes
354	Malik A 2014	Yes		HTN			MMAS-4		Yes	C/S	Yes		Yes		4
355	Marcum 2013	Yes	DM	HTN		CAD	MMAS-4		Yes	C/S	Yes	Yes
356	Marseille 2021	Yes		HTN			Hill Bone		Yes	Pre Test Post test	Yes		Yes		4
357	Mahdavi H 2021	Yes			COPD/ BA		R/W			Review			Yes		4
358	Mcadam 2014	Yes	DM				MARS-5		Yes	C/S	Yes		Yes		4
359	Maryem 2023	Yes	DM				GMAS	Yes		C/S	Yes	Yes
360	Mekonnen 2017	Yes		HTN					Yes	C/S	Yes		Yes		4
361	Hengkwan	Yes					Systemic Review			Review	Yes	Yes
362	Ladova 2014	Yes				CAD	MARS-CZ	Yes		C/S	Yes	Yes
363	Laghousi 2021	Yes	DM				MMAS-Persian	Yes		C/S	Yes	Yes
364	Kurdi 2021	Yes					ARMS		Yes	C/S	Yes		Yes		4
365	Lai P.S.	Yes	DM				M-MALMAS	Yes		C/S	Yes	Yes
366	Lavsa 2011	Yes					Systematic Review		Yes	SR	Yes	Yes
367	Lee 2017	Yes	DM				MARS-5		Yes	C/S	Yes		Yes		4
368	Lee GK 2013	Yes		HTN			MMAS-8		Yes	C/S	Yes		Yes		4
369	Lee 2013	Yes					MMAS-8		Yes	C/S	Yes		Yes		4
370	Lee YW 2013	Yes	DM				MMAS-8	Yes		C/S	Yes	Yes
371	Lehane 2007	Yes		HTN			MARS		Yes	C/S	Yes	Yes
372	Lemay 2018	Yes					MARS-5		Yes	C/S	Yes		Yes		4
373	Li 2008	Yes		HTN			Morisky		Yes	C/S	Yes		Yes		4
374	Leung 2012	Yes		HTN					Yes	C/S	Yes		Yes		4
375	Leporini 2016	Yes	DM				Morisky		Yes	C/S	Yes		Yes		4
376	Lim 2010	Yes	DM				MMAS		Yes	Retro	Yes		Yes		4
377	Liberato 2020	Yes		HTN			Pill Xcount	Yes (TSQM)		C/S	Yes	Yes
378	Ling 2019	Yes				CAD	MARS		Yes	C/S	Yes		Yes		4
379	Liu 2023	Yes	DM				MMAS		Yes	C/S	Yes	Yes
380	Lotsch	Yes		HTN			MMAS-4		Yes	C/S	Yes		Yes		4
381	Lo2015	Yes		HTN			MMAS-8		Yes	C/S	Yes		Yes		4
382	Lulebo 2015	Yes		HTN			MMAS		Yes	C/S	Yes		Yes		4
383	Mackey 2012	Yes	DM				MMAS-4		Yes	C/S	Yes	Yes
384	Mahlu 2010	Yes					MARS-Gummy	Yes		C/S	Yes	Yes
385	Mahajan 2023	Yes	DM				MMAS-4		Yes	C/S	Yes		Yes		4
386	Malaeb 2023	Yes					LMAS-14		Yes	C/S	Yes		Yes		4
387	Mahmoudian 2017	Yes		HTN			MMAS-8		Yes	C/S	Yes		Yes		4
388	Mahmood 2020	Yes		HTN			MMAS-8		Yes		Yes		Yes		4
389	Mamaghani 2020	Yes		HTN			MMAS-8				Yes		Yes		4
390	Margolis 2022						Asthma Med. Ratio		Yes				Yes		5
391	Mammen 2017	Yes			COPD/ BA				Yes	Mixed Method Qualitative	Yes	Yes
392	Marshaal 2022	Yes	DM		COPD/ BA		BMQ		Yes	C/S	Yes		Yes		4
393	Martinez 2020	Yes					MMAS-8	Yes		C/S	Yes	Yes
394	Maslakpak 2015	Yes		HTN			Hill Bone		Yes	RCT	Yes		Yes		4
395	Margolis 2020	Yes			COPD/ BA		MARS	Yes		C/S	Yes	Yes
396	Mehrab 2023	Yes			COPD/ BA		MMAS-4	Yes		C/S	Yes	Yes
397	Mebrahtu 2021	Yes		HTN			MARS		Yes	C/S	Yes		Yes		4
398	Mayberry 2021	Yes	DM				ARMS	Yes		C/S	Yes	Yes
399	Menckeberg 2008	Yes			COPD/ BA		BMQ		Yes	C/S	Yes		Yes		4
400	Zahraa 2019	Yes	DM				Diabetes MARS	Yes		C/S	Yes	Yes
401	Mikhael 2019	Yes	DM				ADMAS	Yes		C/S	Yes	Yes
402	Mishna 2021	Yes	DM				MARS		Yes	C/S	Yes		Yes		4
403	Mishna 2023	Yes	DM				HB-MAS		Yes	C/S	Yes		Yes		4
404	Mirniam 2018	Yes		HTN			MMAS-8		Yes	RCT	Yes		Yes		4
405	Mobini S 2023	Yes				CAD	2010-03-01		Yes	C/S	Yes	Yes
406	Moharamzad 2015	Yes		HTN			MMAS-8, Iranian	Yes		C/S	Yes	Yes
407	Mohsen 2019	Yes			COPD/ BA		MMAS		Yes	C/S	Yes		Yes		4
408	Morrette 20174	Yes					Review MA			Review	Yes	Yes
409	Mohammed 2021	Yes	DM	HTN			MMAS		Yes	Mixed method	Yes	Yes
410	Montesdoca 2017	Yes			COPD/ BA		MMAS-8		Yes	C/S	Yes		Yes		4
411	Mora 2011	Yes			COPD/ BA		MARS-A 10	Yes		C/S	Yes	Yes
412	Moorc et al	Yes			COPD/ BA		Connected Inhaler System		Yes	RCT	Yes	Yes
413	Morawski 2018	Yes		HTN			MMAS-8		Yes	RCT	Yes		Yes		4
414	Moradkhani 2021	Yes			COPD/ BA		MMAS-8		Yes	C/S	Yes		Yes		4
415	Morisky 1986	Yes		HTN			MMAS-4	Yes		C/S	Yes	Yes
416	Morris 2006	Yes		HTN						C/S	Yes		Yes		4
417	Moon 2017	Yes					MMAS-8	Yes		SRMA	Yes	Yes
418	Morrison 2015	Yes		HTN			MMAS,MARS		Yes	C/S	Yes	Yes
419	Mossie 2017	Yes	DM				MMAS-8		Yes	C/S	Yes		Yes		1
420	Mosleh 2012	Yes	DM				MMAS-8		Yes	C/S	Yes	Yes
421	Mroueh 2018	Yes	DM				LMAS-14		Yes	C/S	Yes		Yes		4
422	Mrullers 2019	Yes			COPD/ BA		MARS		Yes	C/S	Yes	Yes
423	Muller S 2015	Yes					ABQ	Yes		C/S	Yes	Yes
424	Mukora 2013	Yes		HTN			MMAS		Yes	C/S	Yes		Yes		4
425	Muller S 2021	Yes			COPD/ BA		ABQ		Yes	C/S	Yes		Yes		4
426	Muneswara 2020	Yes			COPD/ BA		TAI Questionnaie	Yes		C/S	Yes	Yes
427	Muhammed 2019	Yes		HTN			MAS(modified)		Yes	RCT	Yes	Yes
428	Muntner 2013	Yes		HTN			MMAS-8		Yes	C/S	Yes		Yes		4
429	Nagappa 2018	Yes		HTN			MMAS-8		Yes	C/S	Yes		Yes		4
430	Nakwafila	Yes		HTN			Hill Bone	Yes		C/S	Yes	Yes
431	Naqvi 2018						Self Report Scales		Yes	Scoping Review	Yes	Yes
432	Naqvi 2018	Yes					GMAS	Yes		C/S	Yes	Yes
433	Nau 2007	Yes	DM						Yes	C/S	Yes		Yes		1
434	Nassar	Yes			COPD/ BA		AAMQ	Yes		C/S	Yes	Yes
435	Navi 2020	Yes					GMAS	Yes		C/S	Yes	Yes
436	Nazir 2016	Yes	DM				MMAS		Yes	C/S	Yes		Yes		4
437	Nguyen 2023	Yes			COPD/ BA		GMAS		Yes	RCT	Yes		Yes		4
438	Nguyen 2019	Yes			COPD/ BA		GMAS	Yes		C/S	Yes	Yes
439	Nguyen 2019	Yes			COPD/ BA		GMAS		Yes	C/S	Yes		Yes		4
440	Nini S 2019	Yes	DM				MalMAS		Yes	C/S	Yes		Yes		4
441	Noreen 2023	Yes		HTN			MMAS-8		Yes	C/S	Yes		Yes		4
442	Naqvi 2019	Yes					GMAS	Yes		C/S	Yes	Yes
443	Nurakyush 2022	Yes		HTN			LMAS-4		Yes	C/S	Yes		Yes		4
444	Odegard 2008	Yes	DM				BMQ,MMAS		Yes	C/S	Yes		Yes		4
445	Ogedegbe 2007	Yes		HTN			MMAS,MEMS		Yes	RCT	Yes		Yes		4
446	Okello 2016	Yes		HTN			MMAS-8	Yes		C/S	Yes	Yes
447	Okunrinbuye 2019	Yes		HTN			MMAS-8		Yes	C/S	Yes		Yes		4
448	Oliveira 2012	Yes		HTN			MMAS-8		Yes	C/S	Yes		Yes		4
449	Noguiera 2016	Yes		HTN			Hill Bone	Yes		C/S	Yes	Yes
450	Olorunfemi 2017	Yes	DM				BMQ,MMAS		Yes	C/S	Yes	Yes
451	Olagbemide 2020	Yes	DM				MMAS-8		Yes	C/S	Yes		Yes		4
452	Napolitano 2015	Yes					MMAS-4		Yes	C/S	Yes		Yes		4
453	Mulchandani 2018	Yes				CAD				C/S	Yes		Yes		4
454	Mutneja 2020	Yes		HTN			Hill Bone		Yes	C/S	Yes		Yes		4
455	Mullerova 2016	Yes			COPD/ BA		MMAS-4		Yes	C/S	Yes		Yes		4
456	Nguyen.T 2019	Yes					BMQ, BIPQ	Yes		C/S	Yes	Yes
457	Natarajan 2013	Yes		HTN			MMAS-8		Yes	C/S	Yes		Yes		4
458	Naqvi AA 2019	Yes					GMAS	Yes		C/S	Yes	Yes
459	Nazarath AM 2023	Yes			COPD/ BA		IMAQ		Yes	C/S	Yes	Yes
460	Nielsen 2016	Yes		HTN			SRMA		Yes	SRMA	Yes	Yes
461	Nonogaki 2019	Yes	DM				MMAS-4		Yes	C/S	Yes	Yes
462	Ohm 2006	Yes			COPD/ BA		MARS		Yes	C/S	Yes		Yes		4
463	Oates 2020	Yes				CAD	MMAS-4		Yes	C/S	Yes	Yes
464	Oonjee 2023	Yes		HTN			Self Report		Yes	C/S	Yes	Yes
465	Omeje 2011	Yes		HTN			DAQ		Yes	C/S	Yes	Yes
466	Parada 2012	Yes	DM				MMAS		Yes	C/S	Yes		Yes		4
467	Pan J 2022	Yes		HTN			Modified Chinese Hill bone		Yes	C/S	Yes		Yes		4
468	Orriens 2020				COPD/ BA								Yes		1
469	Pan J 2020	Yes		HTN			Hill Bone	Yes		C/S	Yes	Yes
470	Pedrosa 2016	Yes				CAD	SEAMS	Yes		C/S	Yes	Yes
471	Pareja 2019	Yes		HTN						Review	Yes	Yes
472	Pedrosa 2016	Yes				CAD	SEAMS	Yes		C/S	Yes	Yes
473	Pereira 2015	Yes	DM				MARS		Yes	C/S	Yes	Yes
474	Perez 2015	Yes		HTN			Review			Review	Yes	Yes
475	Philip 2012												Yes		1
476	Pinto 2019	Yes	DM				MMAS-4		Yes	C/S	Yes		Yes		4
477	Plaza 2018	Yes			COPD/ BA		TAI, Moriskey Green		Yes	C/S	Yes		Yes		4
478	Pirdehghan 2016	Yes	DM				MMAS		Yes	C/S	Yes		Yes		4
479	Pirasath 2017	Yes		HTN			MMAS		Yes	C/S	Yes		Yes		4
480	Pluta A	Yes		HTN			MMAS-8		Yes	C/S	Yes	Yes
481	Polanski 2020	Yes			COPD/ BA		ARMS		Yes	C/S	Yes		Yes		4
482	Pobrotyn 2021	Yes		HTN			Hill Bone Scale		Yes	C/S	Yes		Yes		4
483	Poneiman 2009	Yes			COPD/ BA		MARS-10		Yes	Cohort	Yes	Yes
484	Porteous 2009	Yes					BMQ		Yes	C/S	Yes		Yes		4
485	Powelli 1994	Yes			COPD/ BA		Self Report		Yes	C/S	Yes	Yes
486	Prabhahar 2021	Yes					MARS-10		Yes	C/S	Yes		Yes		4
487	Ramanath 2012	Yes		HTN			MMAS		Yes	C/S	Yes		Yes		4
488	Rafi 2022	Yes			COPD/ BA		TAI,		Yes	C/S	Yes		Yes		4
489	Risser 2007	Yes					SEAMS	Yes		C/S	Yes	Yes
490	Pinhati 2020	Yes		HTN			MGLS		Yes	C/S	Yes		Yes		4
491	Oluwrle 2019	Yes		HTN			MMAS-8		Yes	C/S	Yes		Yes		4
492	Pereine 2019	Yes	DM				MARS/BMQ		Yes	C/S	Yes		Yes		4
493	Pandey 2015	Yes		HTN			MMAS		Yes	C/S	Yes		Yes		4
494	Park 2018	Yes		HTN			MMAS		Yes	C/S	Yes		Yes		4
495	Perseguer 2014	Yes		HTN			Pill Count , MMAS-4, Haynes Sackett		Yes	Prosp Observational	Yes		Yes		4
496	Padiha 2021	Yes				CAD	MMAS-4		Yes	C/S	Yes		Yes		4
497	Pinhati 2021	Yes		HTN			MGLS		Yes	C/S	Yes		Yes		4
498	Plazo 2016	Yes			COPD/ BA		TAI	Yes		C/S	Yes	Yes
499	Pirasath	Yes		HTN			MARS		Yes	C/S	Yes		Yes		4
500	Pokharel 2023	Yes		HTN			SRMA		Yes	SRMA	Yes
501	Powell 2011	Yes			COPD/ BA				Yes	C/S			Yes		4
502	Poot 2021	Yes			COPD/ BA		R/W		Yes	SRMA	Yes		Yes
503	Rai A	Yes	DM				SEAMS,MAS		Yes	Case Cross over	Yes		Yes		4
504	Qvanstrom 2019	Yes		HTN			BMQ		Yes	C/S	Yes	Yes
505	Ranjbaran 2020	Yes	DM				MMAS-8		Yes	C/S	Yes	Yes
506	Raja 2021	Yes		HTN			Hill Bone		Yes	C/S	Yes		Yes		4
507	Qi Muge 2022	Yes	DM				MMAS-8		Yes	C/S	Yes		Yes		4
508	Ranasinghe 2018	Yes	DM				BMQ	Yes		C/S	Yes	Yes
509	Roka T 2019	Yes		HTN			MMAS-8		Yes	C/S	Yes		Yes		4
510	Sandra 2015	Yes				CAD	MMAS-4		Yes	Obs. Study	Yes		Yes		4
511	Stavropoulou 2011	Yes		HTN			MMAS		Yes	C/S	Yes		Yes		4
512	Sadeghi 2016	Yes		HTN			MMAS-8		Yes	C/S	Yes		Yes		4
513	Roy 2010	Yes			COPD/ BA		MARS		Yes	C/S	Yes	Yes
514	Saarti 2015	Yes		HTN			MMAS-8		Yes	C/S	Yes		Yes		4
515	Sahoo 2022	Yes	DM				MMAS-8		Yes	C/S	Yes		Yes		4
516	Roy 2011	Yes			COPD/ BA		MARS		Yes	C/S	Yes		Yes		4
517	Salgado 2013	Yes					BMQ	Yes		C/S	Yes	Yes
518	Sankar 2015	Yes	DM				MMAS-8		Yes	C/S	Yes		Yes		4
519	Sakthong 2009	Yes	DM				MMAS-8	Yes		C/S	Yes	Yes
520	Sandy 2015	Yes		HTN			MARS-5		Yes	C/S	Yes	Yes
521	Samu 2017	Yes	DM				MMAS		Yes	Prospective	Yes		Yes		1
522	Saraiva 2020	Yes	DM				MMAS-4		Yes	C/S	Yes		Yes		4
523	Sarkodie 2020	Yes		HTN			MMAS-8		Yes	C/S	Yes		Yes		4
524	Schneidu 2007	Yes			COPD/ BA		MMAS		Yes	C/S	Yes	Yes
525	Saudi 2022	Yes	DM				MMAS-8		Yes	C/S	Yes		Yes		4
526	Schaper 2017	Yes	DM				MMAS-8		Yes	C/S	Yes		Yes		4
527	Schoenhaler 2009	Yes		HTN			Morisky Scale		Yes	C/S	Yes	Yes
528	Schoenhaler 2019	Yes		HTN			MMAS-8		Yes	RCT	Yes		Yes		4
529	Sendekie 2022	Yes	DM				GMAS		Yes	C/S	Yes		Yes		4
530	Shahim 2020	Yes		HTN			BMQ,MAQ		Yes	C/S	Yes		Yes		4
531	Shakya 2023	Yes	DM				MMAS-8		Yes	C/S	Yes		Yes		4
532	Shankar 2019	Yes		HTN			MMAS		Yes	C/S	Yes		Yes		4
533	Shakya R 2021	Yes		HTN			Hill Bone	Yes		C/S	Yes	Yes
534	Shen B 2022	Yes		HTN			MGLScale		Yes	C/S	Yes			Yes
535	Shapira 2022	Yes	DM				Self Report		Yes	C/S	Yes		Yes		4
536	Shen 2020	Yes		HTN			MMAS-8,MASES-R		Yes	C/S	Yes	Yes
537	Shi Z 2021	Yes	DM				GAS-Chinese	Yes		C/S	Yes	Yes
538	Shima R 2015	Yes	DM				MAScale	Yes		C/S	Yes	Yes
539	Shirlay R 2022	Yes		HTN			MMAS-8		Yes	C/S	Yes		Yes		4
540	Shiyanbola 2018	Yes	DM				BMQ	Yes		C/S	Yes	Yes
541	Shrestha 2021	Yes					GMAS	Yes		C/S	Yes	Yes
542	Song Y 2011	Yes		HTN			Hill Bone	Yes		C/S	Yes	Yes
543	Smiths D 2020	Yes			COPD/ BA		BMQ, MARS-5		Yes	C/S	Yes		Yes		4
544	S.Arulmozhi 2014	Yes	DM				MMAS		Yes	C/S	Yes		Yes		4
545	Stange 2013	Yes	DM	HTN		CAD	MARS-D		Yes	Prosp.Semirandomized	Yes		Yes		4
546	Shukla 2020	Yes		HTN			MAQ		Yes	Prosp.Study	Yes		Yes		4
547	Hajit 2021	Yes		HTN						C/S	Yes		Yes		1
548	Sadat 2015	Yes		HTN			MMAS-8		Yes	C/S	Yes		Yes		4
549	Salama 2020	Yes	DM				MMAS-8,BMQ		Yes	C/S	Yes		Yes		4
550	Saffari 2015	Yes		HTN			MASES	Yes		C/S	Yes	Yes
551	Sanchez	Yes	DM				M.Green Med.Adh.Scale		Yes	C/S	Yes		Yes		4
552	Santiturk 2021	Yes			COPD/ BA		MMAS-8		Yes	RCT	Yes		Yes		4
553	Seuerliberqato 2016	Yes		HTN			Treatment Statisfaction Questionnaire	Yes		C/S	Yes			Yes
554	Sarfo 2017	Yes	DM	HTN			Hill Bone		Yes	C/S	Yes		Yes		4
555	Schoenthalu 2020	Yes		HTN			MMAS-8		Yes	RCT	Yes		Yes		4
556	Sefah 2019	Yes	DM				MMAS-8		Yes	C/S	Yes		Yes		4
557	Shams 2016	Yes	DM				MMAS-8		Yes	C/S	Yes		Yes		4
558	Sheilini 2022	Yes		HTN			MMAS-8		Yes	C/S	Yes		Yes		4
559	Shahim 2020	Yes		HTN			MAQ		Yes	C/S	Yes		Yes		4
560	Shin 2013	Yes		HTN			MAS-Korean	Yes		C/S	Yes	Yes
561	Shi S 2019	Yes		HTN			MMAS-8		Yes	C/S	Yes		Yes		4
562	Silverman 2015	Yes	DM				MMAS-8		Yes	RCT	Yes		Yes		4
563	Shrestha 2015	Yes		HTN			Self Report		Yes	C/S	Yes		Yes		4
564	Smiths D 2017	Yes		HTN			BMQ,MMAS		Yes	C/S	Yes			Yes
565	Sriram 2016	Yes			COPD/ BA		MARS		Yes	C/S	Yes		Yes		4
566	Sugitha 2017	Yes	DM				MMAS-8		Yes	RCT	Yes		Yes		4
567	Spikes 2020	Yes		HTN			ARMS		Yes	C/S	Yes		Yes		4
568	Stewart 2013	Yes		HTN			Many Methods		Yes	RCT	Yes			Yes
569	Smiths D 2017	Yes			COPD/ BA		BMQ		Yes	C/S	Yes		Yes		4
570	Sweileh 2014	Yes	DM				BMQ		Yes	C/S	Yes		Yes		4
571	Sutton .S 2014	Yes	DM				Electronic,MARS		Yes	C/S	Yes		Yes		4
572	Svarstad 1999	Yes	DM				BMQ	Yes		C/S	Yes
573	Svarstad 2022	Yes		HTN			BMQ		Yes	C/S	Yes		Yes		5
574	Swain 2018	Yes	DM				Monisky		Yes	C/S	Yes	Yes
575	Swiatoniowska 2019	Yes			COPD/ BA		Review			SR	Yes	Yes
576	Swiatoniowska 2020	Yes		HTN			ARMS		Yes	C/S	Yes		Yes		4
577	Takemura 2011	Yes			COPD/ BA		Self Report		Yes	C/S	Yes		Yes		4
578	Takahashi 2021	Yes		HTN			MMAS-4		Yes	Prosp.Study	Yes		Yes		4
579	Tan C.S 2018	Yes		HTN			BMQ	Yes		C/S	Yes	Yes
580	Syafhan 2022	Yes	DM				MARS,BMQ		Yes	Combined Method	Yes		Yes		4
581	Tedla 2016	Yes		HTN			MARS Self Report		Yes	C/S	Yes	Yes
582	Tan X 2023	Yes			COPD/ BA		MARS		Yes	C/S	Yes		Yes		4
583	Tesfaye 2018	Yes			COPD/ BA		MMAS-8		Yes	C/S	Yes		Yes		4
584	Tegegn 2022	Yes				CAD	Syst.R/W		Yes	SR	Yes	Yes
585	Teshome 2018	Yes		HTN			MGL Scale		Yes	C/S	Yes		Yes		4
586	Thangsuk 2021	Yes		HTN			MMAS-4		Yes	C/S	Yes		Yes		4
587	Tiggelman 2015				COPD/ BA		MARS-A		Yes	Long Study	Yes		Yes		5
588	Thomas2022	Yes	DM				Hill Bone		Yes	C/S	Yes		Yes		4
589	Ting 2018	Yes	DM				MMAS-8		Yes	RCT	Yes		Yes		5
590	Tominga 2018	Yes	DM				MMAS-8		Yes	C/S	Yes		Yes		4
591	Toella 2020	Yes			COPD/ BA		Inhaler Adhe.Qn.naire	Yes		C/S	Yes	Yes
592	Tommelein 2014	Yes			COPD/ BA		Mars-5	Yes		C/S	Yes	Yes
593	Treibich 2017	Yes					Antibiotic Adh.	Yes		C/S	Yes		Yes		5
594	Uchmanowicz 2016	Yes		HTN			Hill Bone	Yes		C/S	Yes	Yes
595	Uludag 2015	Yes		HTN			Med.Adh.Self efficacy Scale		Yes	C/S	Yes		Yes		4
596	Suprati 2023	Yes	DM				BMQ		Yes	C/S	Yes		Yes		4
597	Sweileh 2014	Yes	DM				MMAS-8			C/S	Yes		Yes		5
598	Takemura2010	Yes			COPD/ BA		Self Report		Yes	C/S	Yes	Yes
599	Svarstad 2013	Yes		HTN			BMQ		Yes	Cluster randomized trial	Yes		Yes		4
600	Swiatoniowska 2021	Yes		HTN			BMQ		Yes	C/S	Yes		Yes		4
601	Tandon 2015	Yes	DM				MMAS-8	Yes		C/S	Yes	Yes
602	Teng CL 2022	Yes	DM				MMAS,MAL,MAS			MA	Yes	Yes
603	Teshome 2017	Yes		HTN			MMAS-4		Yes	C/S	Yes		Yes		4
604	Thomas dunn 2014	Yes		HTN			MMAS		Yes	C/S	Yes			Yes
605	Tominaga.Y 2018	Yes	DM				MMAS		Yes	C/S	Yes	Yes
606	Toll 2007	Yes					MAQ			C/S	Yes		Yes		1
607	Tola G 2020	Yes		HTN			SRMA	Yes		SRMA	Yes	Yes
608	Tominaga.Y 2021	Yes	DM				MMAS-8		Yes	C/S	Yes	Yes
609	Toyama 2019	Yes			COPD/ BA		Ask 20 Qn,naire		Yes	C/S	Yes		Yes		4
610	Turan 2016	Yes			COPD/ BA		MMAS-4		Yes	C/S	Yes		Yes		4
611	Topaz M 2022	Yes					MARS-A		Yes	C/S	Yes	Yes
612	Turan 2018	Yes		HTN			Adh.Medi. Self Efficacy Scale		Yes	C/S	Yes	Yes
613	Tngrila NC 2020	Yes			COPD/ BA		MARS	Yes		C/S	Yes	Yes
614	Ude M 2013	Yes		HTN			LF Morisky &SE Morisky Scores		Yes		Yes	Yes
615	Ueno 2018	Yes					MA Scale	Yes		C/S	Yes	Yes
616	Yewting 2020	Yes	DM				SEAMS		Yes	RCT	Yes		Yes		4
617	Wan 2022	Yes		HTN			MMAS-4		Yes	C/S	Yes		Yes		4
618	Underwood 2020	Yes								C/S	Yes		Yes		5
619	Uludag 2015	Yes		HTN			Med.Adh.Self efficacy scale		Yes	C/S	Yes		Yes		4
620	Unni J 2019	Yes					MARScale		Yes	C/S	Yes	Yes
621	Woode 2022						Hill Bone		Yes	C/S	Yes		Yes		4
622	Unni 2013	Yes			COPD/ BA		MARScale	Yes		C/S	Yes	Yes
623	Valdes 2020	Yes					Self Report	Yes		C/S	Yes	Yes
624	Vandesteeg 2008	Yes		HTN			MMAS,MARS	Yes		C/S	Yes	Yes
625	Vander 2017	Yes		HTN			MARS-5			RCT	Yes		Yes		4
626	Vincze 2020	Yes	DM				DSMQ	Yes		C/S	Yes		Yes		1
627	Wang 2012	Yes	DM				MMAS-4	Yes		C/S	Yes	Yes
628	Waari 2018	Yes	DM				MMAS-8		Yes	C/S	Yes		Yes		4
629	Wang 2014	Yes		HTN			MMAS-4		Yes	C/S	Yes		Yes		4
630	Wang 2021	Yes	DM				MMAS		Yes	Retro Spective	Yes		Yes		4
631	Weinman 2019	Yes	DM				MMAS-4,BMQ	Yes		C/S	Yes	Yes
632	Wells JS 2022	Yes	DM				SPMR-Pt	Yes		C/S	Yes	Yes
633	West 2018	Yes			COPD/ BA	CAD	BMQ		Yes	C/S	Yes	Yes
634	Wisnivesky 2010	Yes			COPD/ BA		MARS		Yes	C/S	Yes		Yes		1
635	Williams NJ 2014	Yes		HTN			MMAS		Yes	RC5T	Yes		Yes		4
636	Wong 2014	Yes	DM				MMAS-8		Yes	C/S	Yes		Yes		1
637	Wu J 2020	Yes	DM				SEAMS	Yes		C/S	Yes	Yes
638	Yan 2014	Yes				CAD	MMAS-8	Yes		C/S	Yes	Yes
639	Yilmaz 2012	Yes			COPD/ BA		BMQ		Yes	C/S	Yes		Yes		4
640	Vluggen 2019	Yes	DM				Pro MAS,MARS-5		Yes	Longitudinal	Yes	Yes
641	Yousuf 2023	Yes		HTN						C/S	Yes		Yes		1
642	Zargar 2022	Yes		HTN			BMQ,MMAS		Yes	C/S	Yes		Yes		1
643	Zyoud 2013	Yes		HTN			MMAS		Yes	C/S	Yes			Yes
644	Zongo 2015	Yes	DM				MMAS-8	Yes		C/S	Yes	Yes
645	Varleta 2017	Yes		HTN			MMAS-4		Yes	International	Yes		Yes		1
646	Unni 2015	Yes			COPD/ BA		Self Report Scale (MARS)	Yes		C/S	Yes	Yes
647	Unni 2021	Yes			COPD/ BA		MARScale		Yes	C/S	Yes	Yes
648	Vancini 2015	Yes		HTN			Morisky,BMQ		Yes	C/S	Yes		Yes		4
649	Wang YH 2023	Yes			COPD/ BA		IMAS	Yes		C/S	Yes	Yes
650	Vlacho B 2022	Yes	DM				ARMS-E		Yes	C/S	Yes		Yes		4
651	Wojtczak 2012	Yes			COPD/ BA		MARS-A		Yes	Cohort	Yes		Yes		4
652	Wong 2017	Yes			COPD/ BA		Malasian MA Scale		Yes	CRT	Yes		Yes		4
653	Wang 2021	Yes					GMAS	Yes		C/S	Yes	Yes
654	Wells 2023	Yes			COPD/ BA		SPuR-27	Yes		C/S	Yes	Yes
655	Wong 2014	Yes				CAD	MMAS-8		Yes	C/S	Yes	Yes
656	Wu.P 2016	Yes	DM				MMAS-8		Yes	C/S	Yes	Yes
657	Xu 2020	Yes	DM				MMAS-4(MGL)		Yes	C/S	Yes		Yes		4
658	Yang 2016	Yes		HTN			MMAS-4		Yes	C/S	Yes	Yes
659	Yassine 2015	Yes		HTN			MMAS-8		Yes	C/S	Yes		Yes		4
660	Wibovo 2021	Yes	DM				SRMA		Yes	SRMA	Yes	Yes
661	Yosef 2023	Yes	DM				MARS-5		Yes	C/S	Yes		Yes		4
662	Young 2013	Yes			COPD/ BA		MMAS		Yes	C/S	Yes	Yes
663	Yusuf 2023	Yes		HTN			MGL(MMAS-4)		Yes	C/S	Yes		Yes		4
664	Yuvaraj 2019	Yes	DM	HTN	COPD/ BA	CAD	MMAS		Yes	C/S	Yes		Yes		4
665	Zheng 2020	Yes				CAD	MMAS-4			C/S	Yes	Yes
666	Zongo 2016	Yes	DM				MMAS-8	Yes		C/S	Yes	Yes
667	Zhang 2020	Yes	DM				MGL			C/S	Yes		Yes		4
668	Zschocke 2014	Yes					Topical Therapy	Yes		C/S	Yes		Yes		1
669	Alghurair et al.,2012	Yes		HTN			SRMA		Yes	SRMA	Yes	Yes
670	Vander Laan 2017	Yes		HTN			SReview		Yes	SR	Yes	Yes
671	Rickles 2022	Yes					SReview		Yes	SR	Yes	Yes
672	Culig 2014	Yes					Review		Yes	Review	Yes	Yes
673	Selvakumar 2023	Yes					MyMAAT		Yes	Prospective Study	Yes	Yes
674	Wells J 2022	Yes	DM				SR		Yes	SR	Yes	Yes
675
676
677
678
679
680
681
682
683
684
685
686
687
688
689
690
691
692
693
694
695
696
697
698
699
700
701
702
703
704
705
706
707
708
709
710
711
712
713
714
715
716
717
718
719
720
721
722
723
724
725
726
727
728
729
730
731
732
733
734
735
736
737
738
739
740
741
742
743
744
745
746
747
748
749
750
751
752
753
754
755
756
757
758
759
760
761
762

## Sheet: Reviewer 3
Sl No.	Article name (Author, Year)	0-No, 1- Yes	Included	Excluded
4	Abbas et al.,2023	1	Yes
14	Abu L Noor et al.,2021	0		Yes
17	Adhien p et al.,2013	1	Yes
27	Adomako et al.,2021	0		Yes
37	Aiken J et al.,2012	0		Yes
39	Ajani et al.,2021	0		Yes
40	Ajayi et al., 2018	0		Yes
46	Al daken	1	Yes
53	Al Qazaz et al.,2011	1	Yes
57	Al Ramahi et al.,2015	1	Yes
60	Alahmadi et al.,2021	0		Yes
73	Alhaddad et al.,2022	1	Yes
77	Alfian et al.,2021	0		Yes
95	Amorha,2020	1	Yes
111	Ayoade,2012	0		Yes
113	Bakar,2016	0		Yes
117	Bender, 2010	0		Yes
133	Belew,2022	0		Yes
135	Biderman,2009	0		Yes
143	Baharvand,2023	1	Yes
149	Berhe,2022	0		Yes
165	Cuffee,2020	1	Yes
179	Cai Q,2021	1	Yes
181	Cecery LM	1	Yes
184	Cinar, 2020	0		Yes
185	Chudiak	0		Yes
186	Cummings,2014	0		Yes
187	Correa, 2016	0		Yes
188	Calvo, 2020	0		Yes
189	Demoz 2019	1	Yes
193	Ekanem,2020	0		Yes
194	Fadare,2015	0		Yes
213	Doggnell, 2014	0		Yes
214	Driesena, 2016	0		Yes
222	Fond, 2016	0		Yes
224	George, 2005	1	Yes
227	Gon 2021	0		Yes
236	Getenet, 2019	1	Yes
238	Hall,2014	1	Yes
239	Hacene,2022	0		Yes
241	Helvasi,2020	1	Yes
246	Fischer 2018	1	Yes
251	Guenette,2016	1	Yes
253	Fraticelli,2020	0		Yes
268	Khdour,2020	1		Yes
280	Jiang,2023	1	Yes
285	Khan,2013	1	Yes
337	Krousel wood,2011	1	Yes
340	Krousel wood,2015	0		Yes
341	Birles 2013	1	Yes
399	Menckeberg 2008	0		Yes
422	Mrullers 2019	1	Yes
435	Navi 2020	1	Yes
444	Odegard 2008	1	Yes
445	Ogedegbe 2007	1	Yes
451	Olagbemide 2020	1	Yes
455	Mullerova 2016	1	Yes
457	Natarajan 2013	0		Yes
459	Nazarath AM 2023	0		Yes
461	Nonogaki 2019	1	Yes
477	Plaza 2018	0		Yes
482	Pobrotyn 2021	0		Yes
484	Porteous 2009	0		Yes
490	Pinhati 2020	0		Yes
492	Pereine 2019	0		Yes
493	Pandey 2015	0		Yes
500	Pokharel 2023	1	Yes
502	Poot 2021	1	Yes
507	Qi Muge 2022	0		Yes
513	Roy 2010	0		Yes
520	Sandy 2015	0		Yes
522	Saraiva 2020	0		Yes
527	Schoenhaler 2009	0		Yes
530	Shahim 2020	0		Yes
534	Shen B 2022	0		Yes
535	Shapira 2022	1	Yes
543	Smiths D 2020	1	Yes
553	Seuerliberqato 2016	1	Yes
561	Shi S 2019	1	Yes
564	Smiths D 2017	0		Yes
565	Sriram 2016	0		Yes
567	Spikes 2020	0		Yes
568	Stewart 2013	0		Yes
571	Sutton .S 2014	1	Yes
572	Svarstad 1999	1	Yes
580	Syafhan 2022	0		Yes
581	Tedla 2016	1	Yes
600	Swiatoniowska 2021	0		Yes
605	Tominaga.Y 2018	1	Yes
609	Toyama 2019	1	Yes
610	Turan 2016	1	Yes
